# Supplementary material for: Comparative transcriptome profiling provides insights into plant salt tolerance in seashore paspalum (Paspalum vaginatum)
Source: BMC Genomics. 2020 Feb 7;21:131. doi: 10.1186/s12864-020-6508-1 (PMC7006205; doi:10.1186/s12864-020-6508-1)
Supplement: Supplementary file 1 — Additional file 1: Figure S1. Size distribution of unigenes. Figure S2. E-value distribution of the Blastx hits against the nr protein database with an E-value cutoff of 1E− 5. Figure S3. Pie chart representation of seashore paspalum’s transcriptome GO annotation on level 2. Figure S4. Species distribution of unigenes. Table S1. Summary of transcriptome sequencing and de novo assembly. Table S2. Summary of annotation statistics of seashore paspalum’s transcriptome. Table S3. BUSCO analysis for the assessment of transcriptome completeness. Table S4. Transcription factors of different families in seashore paspalum’s transcriptome. Table S6. Summary of possible transcription factors that are commonly regulated by Supreme and Parish under salt-treated conditions. Table S7A. DEGs involved in “oxidation-reduction process” in salt-treated Supreme. Table S8A. DEGs with “nucleic acid binding activity” in salt-treated Supreme [file 12864_2020_6508_MOESM1_ESM.zip › Table S5_Supreme & Parish expression_Normal & Salt.xlsx]

## Sheet: SupExpression value for Supreme
	Supreme-Normal-Repeat 1	Supreme-Normal-Repeat-2	Supreme-Salt-Repeat 1	Supreme-Salt-Repeat-2	Parish-Normal-Repeat 1	Parish-Normal-Repeat-2	Parish-Salt-Repeat 1	Parish-Salt-Repeat-2
m.100004	10	10	9	7	0	8	5	3
m.100006	3	0	2	5	1	0	0	0
m.10000	9	2	6	8	1	3	6	4
m.10003	0	0	2	4	3	4	8	5
m.100063	57	59	73	39	15	19	18	9
m.100065	62	38	50	32	20	16	17	6
m.100066	114	119	107	84	88	91	67	48
m.100068	259	271	206	178	189	192	253	167
m.100069	16	14	11	5	5	5	3	0
m.10006	1	0	1	1	1	1	1	1
m.100072	97	83	99	88	57	58	117	100
m.100077	268	276	292	277	197	245	361	291
m.100079	14	19	15	15	23	20	37	36
m.100081	77	81	150	118	2	6	18	13
m.100087	0	1	0	1	1	1	0	2
m.100088	0	0	0	0	0	1	0	0
m.100089	7	13	4	8	16	9	22	11
m.10008	1	0	0	0	1	0	1	0
m.100090	5	3	1	2	3	7	11	7
m.100091	0	2	1	4	3	1	0	1
m.100092	0	0	0	0	8	14	7	11
m.100094	1	1	0	0	21	25	11	10
m.100098	0	0	0	0	16	19	15	4
m.100099	0	4	1	0	3	2	5	1
m.100103	114	143	121	97	266	281	426	359
m.100105	5	6	6	5	7	11	14	11
m.100108	1	1	6	3	17	6	5	11
m.100111	8	4	12	9	1	4	11	6
m.100116	123	119	73	76	87	83	81	69
m.10011	11	9	36	15	5	6	10	15
m.100128	32	23	42	31	13	19	38	24
m.100129	153	89	148	120	72	75	104	63
m.10012	1	5	0	2	1	2	1	2
m.100137	28	29	28	7	27	34	25	33
m.10013	0	2	2	0	1	0	3	1
m.100143	4	7	4	3	2	4	3	3
m.100144	293	305	298	262	394	403	236	209
m.10014	2	0	0	1	0	0	0	0
m.100152	29	31	26	28	0	0	0	0
m.100156	1	4	7	4	0	4	1	1
m.100159	1	1	1	2	2	0	1	0
m.10015	0	3	0	0	0	3	3	0
m.100160	8	4	9	7	2	2	4	3
m.100162	1	0	0	0	0	0	1	0
m.100166	1	2	0	0	1	0	0	0
m.10016	1	0	0	1	1	2	0	1
m.100171	0	0	2	0	4	1	1	1
m.100174	2	3	2	1	2	2	0	0
m.100177	2	4	3	1	2	1	1	0
m.100181	8	10	13	5	18	9	9	10
m.100190	50	52	77	49	12	15	3	19
m.100192	0	0	0	0	6	1	5	3
m.100198	0	0	0	0	5	4	2	7
m.10019	0	0	0	0	4	5	4	4
m.1001	395	426	475	414	269	322	337	233
m.100200	2	7	0	6	22	18	10	14
m.100204	14	0	11	9	34	40	58	19
m.100208	599	596	593	488	436	433	262	208
m.100209	42	41	34	38	20	29	11	8
m.10020	2	1	2	1	2	0	2	0
m.100214	708	727	582	516	356	361	427	311
m.100216	136	94	137	88	112	139	78	79
m.100221	0	0	0	0	40	53	50	37
m.10022	2	1	0	0	0	2	3	4
m.100246	1088	1196	1120	1041	510	545	341	216
m.10024	183	149	98	100	55	50	90	56
m.100254	7	12	9	13	21	26	14	11
m.100255	1031	1015	1040	883	551	515	363	231
m.100257	0	0	0	0	0	0	0	0
m.100258	797	882	1047	833	992	936	803	630
m.100264	63	78	81	68	48	44	45	27
m.100279	69	65	61	57	26	30	29	21
m.100280	3	3	0	0	10	9	10	0
m.100298	5	9	10	8	22	24	33	22
m.10029	0	2	1	0	1	0	0	1
m.1002	0	0	0	2	0	1	1	0
m.100301	36	22	79	51	11	15	28	23
m.100309	1	4	1	2	34	44	50	39
m.100314	0	0	0	0	39	29	23	22
m.100315	520	444	520	450	415	414	335	273
m.100316	101	75	77	52	77	99	112	95
m.100336	45	44	105	58	44	53	81	58
m.100338	57	54	99	79	56	52	88	88
m.100340	0	0	0	0	16	12	18	17
m.100341	0	0	0	0	21	10	8	14
m.100347	140	116	156	117	131	113	100	55
m.100349	71	57	45	48	31	27	34	19
m.100350	15	9	14	13	0	8	1	4
m.100351	0	0	0	0	4	0	0	0
m.100354	2	5	3	5	4	1	1	2
m.100361	275	248	216	209	211	230	204	153
m.100371	5	2	0	0	1	0	1	0
m.100373	84	80	70	72	47	49	43	33
m.100376	1	1	2	7	8	5	4	10
m.100384	201	209	296	241	359	324	400	308
m.100392	25	32	17	26	27	27	20	21
m.100404	332	373	368	316	161	170	147	139
m.100407	0	4	2	2	67	52	45	44
m.100418	8	9	14	9	0	0	0	0
m.100436	105	75	79	82	41	35	58	43
m.100439	23	20	15	11	12	12	10	7
m.10043	0	0	0	0	0	0	2	1
m.100444	106	73	58	47	37	31	68	35
m.100445	0	0	0	0	16	9	29	32
m.100448	0	0	0	0	14	4	12	9
m.100452	67	49	22	15	24	30	21	12
m.100455	0	0	0	0	17	14	14	7
m.100459	10	17	8	4	6	2	6	5
m.100464	0	0	0	0	3	1	0	0
m.100466	46	41	45	48	34	37	21	26
m.100468	0	0	0	0	1	1	0	1
m.100471	81	57	80	57	36	40	33	18
m.100478	0	0	0	0	1	3	2	1
m.100480	2	1	0	0	0	0	0	0
m.100481	470	474	575	503	304	283	341	246
m.100482	88	85	87	73	117	134	132	103
m.100488	51	58	59	41	2	0	0	0
m.100496	1	0	1	1	0	0	0	1
m.100506	0	0	0	0	5	6	8	7
m.100508	256	246	263	233	202	261	128	98
m.100509	15	14	17	16	9	7	2	5
m.10050	189	183	116	101	16	14	19	14
m.100513	124	116	122	115	66	79	51	38
m.100514	122	115	145	115	75	100	52	41
m.100531	2	4	3	8	2	1	2	1
m.100532	0	0	0	0	63	67	62	45
m.100533	0	0	0	1	30	24	21	24
m.100537	0	0	0	0	47	56	56	36
m.100547	0	3	1	0	43	35	41	26
m.100548	0	0	0	0	15	8	6	8
m.100549	0	0	0	0	37	33	41	24
m.10054	0	0	0	0	4	9	6	1
m.100556	0	0	1	0	2	2	0	2
m.100557	0	0	2	0	0	0	1	1
m.10055	0	0	0	0	17	15	7	8
m.100560	3	4	2	3	1	2	1	0
m.100565	0	0	0	0	86	29	170	119
m.100567	580	599	544	513	203	276	143	127
m.100572	0	11	3	3	66	61	65	47
m.100576	13	17	20	12	13	18	14	7
m.100580	253	277	239	216	235	212	156	114
m.10058	0	4	7	6	2	2	4	2
m.100593	5	6	6	3	32	24	15	8
m.100595	19	6	18	3	9	9	4	6
m.100599	0	1	0	0	0	7	0	2
m.100602	19	4	11	7	6	20	2	14
m.100609	1859	2015	2069	1833	1315	1335	1517	1126
m.100614	5	7	4	9	10	17	7	6
m.100618	38	56	31	31	47	48	33	30
m.100624	2	1	2	1	2	2	4	1
m.100628	0	0	0	0	2	1	3	2
m.10062	0	0	0	0	27	25	17	14
m.100630	0	0	0	0	5	4	7	2
m.100636	94	135	124	112	140	147	100	75
m.10064	0	0	0	0	2	3	7	4
m.100659	366	389	443	409	191	154	170	116
m.10066	1	0	1	0	0	0	0	0
m.100687	0	8	0	0	5	12	13	11
m.10068	5	1	6	5	1	2	3	1
m.10069	0	0	3	0	0	2	3	2
m.1006	3	2	2	1	0	3	0	0
m.100710	23	35	23	32	18	23	25	18
m.10072	0	0	7	4	1	2	2	2
m.100734	734	775	860	682	290	365	508	332
m.10073	0	0	1	2	1	0	1	0
m.100740	1259	1280	1349	1191	947	917	1458	1124
m.100746	281	297	321	262	112	111	172	122
m.100749	2760	2673	2481	2233	1236	1211	1143	914
m.10074	14	4	7	11	0	6	0	6
m.100761	50	41	75	47	75	77	46	35
m.100762	0	0	1	2	3	1	0	1
m.10076	0	3	3	0	1	0	0	0
m.100779	10	7	15	11	1	2	5	3
m.100784	97	116	106	93	87	109	51	33
m.10078	2	0	0	0	3	0	0	0
m.100790	0	0	0	0	10	7	7	6
m.100791	0	0	0	0	5	0	5	0
m.100793	0	0	0	0	4	5	2	4
m.100795	0	0	0	0	3	7	4	2
m.100798	0	0	0	0	26	27	40	26
m.100799	12	12	4	11	6	7	5	4
m.100800	13	11	8	8	7	4	4	3
m.100801	13	16	16	8	5	5	3	5
m.100802	28	25	19	20	8	4	7	9
m.100803	27	40	24	25	5	11	6	4
m.100805	66	43	52	32	102	99	56	44
m.100807	211	252	230	225	34	25	26	22
m.100812	10	7	4	4	0	0	0	0
m.100814	81	117	96	114	6	26	19	6
m.100815	57	54	56	54	8	5	10	5
m.10082	1	3	2	2	4	1	1	1
m.100832	132	105	108	87	41	7	24	17
m.100855	73	67	40	31	37	32	49	44
m.100856	11	5	12	15	10	15	18	9
m.100858	11	16	14	9	4	6	2	4
m.10085	3	2	2	3	2	1	2	0
m.100861	0	3	1	0	1	0	0	0
m.100862	55	56	55	47	39	62	73	51
m.100865	8	20	4	15	3	6	15	7
m.10086	0	0	0	0	1	1	1	0
m.100870	0	0	0	0	3	6	4	0
m.100879	1	1	1	0	0	0	0	0
m.10087	1	0	4	0	2	3	0	0
m.10089	1	2	0	1	2	3	0	2
m.100903	3	2	1	1	1	3	0	1
m.100907	3	8	9	8	3	2	1	0
m.100908	194	231	254	202	148	152	102	104
m.100909	5	3	2	2	2	1	0	1
m.10090	1	0	3	2	0	1	0	0
m.100917	0	0	0	0	28	42	19	20
m.100919	0	0	0	0	351	339	181	138
m.10091	0	0	1	1	0	0	2	3
m.100923	656	697	832	701	480	470	484	444
m.100924	1172	1257	838	733	589	568	351	298
m.100929	14	21	11	8	42	48	30	16
m.100931	0	1	8	6	4	5	11	12
m.100932	522	561	553	492	313	315	237	195
m.100935	46	40	32	46	5	6	9	3
m.100962	0	0	0	0	11	8	10	5
m.100981	2	0	7	0	1	5	5	7
m.100999	59	57	62	42	59	51	59	50
m.100	0	0	0	0	1	3	1	1
m.101029	0	0	0	0	0	4	0	0
m.10102	0	0	0	0	4	2	3	1
m.101035	55	39	56	40	0	0	0	0
m.101040	3	0	2	0	0	0	0	0
m.101065	0	0	0	0	8	10	15	14
m.101073	0	0	0	0	15	5	10	0
m.10108	1	0	0	1	2	1	3	2
m.10109	1	0	0	1	0	1	1	1
m.101100	0	0	0	0	22	13	34	22
m.10110	0	0	3	1	41	51	455	318
m.101111	0	0	9	0	13	7	19	13
m.101119	110	112	106	93	86	59	42	51
m.101122	32	21	38	17	17	13	19	15
m.10112	0	0	0	1	0	0	0	1
m.10113	29	18	30	28	7	10	17	10
m.101140	494	435	315	303	477	488	412	331
m.101147	617	628	444	388	680	696	562	421
m.101154	144	129	135	89	101	119	158	111
m.101156	0	1	0	0	164	148	164	121
m.101158	1113	1143	1109	941	779	828	699	540
m.101160	8	5	6	10	4	6	6	9
m.101161	11	2	14	15	10	4	11	6
m.101162	0	0	0	1	0	0	0	2
m.101164	224	195	499	442	583	621	443	324
m.101167	7	7	29	28	69	52	74	49
m.10116	3	2	0	0	0	0	0	0
m.101171	142	125	146	87	43	28	27	24
m.10117	1	1	2	1	0	0	0	0
m.101182	38	36	39	38	25	30	21	17
m.101186	28	21	17	16	6	7	8	0
m.101187	467	435	440	374	366	376	397	298
m.10118	0	0	0	0	0	0	1	0
m.101204	33	36	41	42	63	61	62	59
m.101210	7	2	3	4	3	4	3	5
m.101218	116	117	124	95	87	125	72	64
m.10121	0	0	0	0	1	1	6	1
m.10122	0	0	0	0	1	3	5	3
m.101234	2651	2865	2908	2603	1539	1463	1100	739
m.101254	84	94	118	86	65	77	34	36
m.10125	0	0	0	0	4	2	8	8
m.101269	0	0	0	0	7	7	4	4
m.101288	0	0	0	0	4	3	1	2
m.10128	2	1	0	1	2	4	0	3
m.101297	587	467	544	380	23	39	120	90
m.10129	3	10	12	5	3	4	9	7
m.101300	328	263	275	243	48	30	110	85
m.101316	293	258	337	284	118	100	254	175
m.101322	44	38	33	45	63	55	101	93
m.101327	344	280	298	235	365	348	366	259
m.101331	113	120	63	74	95	107	102	119
m.101334	0	0	0	0	13	6	6	5
m.101337	0	0	0	0	16	16	17	12
m.101338	5	6	12	6	46	35	32	24
m.101344	27	31	22	32	45	54	35	37
m.101346	10	9	10	8	13	12	4	9
m.101348	364	403	345	373	256	217	330	247
m.101355	50	48	40	56	14	15	43	31
m.101357	651	627	596	512	219	192	367	277
m.101358	593	342	414	275	574	540	381	320
m.101363	383	425	362	321	135	124	205	176
m.101364	59	44	57	50	29	29	38	28
m.101365	1225	1255	1140	984	405	413	707	542
m.101366	337	400	312	288	121	111	170	116
m.101367	2	1	10	9	1	0	5	5
m.101371	12	10	10	10	5	3	6	1
m.101384	0	0	0	0	5	8	14	3
m.10138	2	2	1	3	1	3	3	2
m.101393	5	2	1	2	0	11	2	2
m.101404	17	9	12	6	14	19	10	6
m.101406	37	26	49	27	32	20	16	14
m.101411	34	19	27	18	23	14	14	9
m.10141	2	3	0	2	0	0	0	0
m.101423	1	4	2	3	2	2	2	2
m.101424	0	0	0	1	0	0	0	0
m.101426	24	19	18	19	5	9	10	6
m.101428	186	204	180	152	124	123	82	67
m.101429	24	18	23	20	8	9	8	5
m.101445	6	12	7	7	3	5	1	0
m.101463	5	5	2	6	4	3	5	1
m.101464	1173	1143	648	522	380	426	189	164
m.101484	7	0	1	1	3	4	0	0
m.101486	0	0	1	0	0	0	0	0
m.101489	15	19	24	13	10	4	27	14
m.10148	0	0	0	0	2	0	0	1
m.101492	1	0	2	0	0	0	1	5
m.101493	54	42	53	39	61	59	133	89
m.101515	8	2	4	0	0	0	4	3
m.10151	2	3	0	1	1	1	2	1
m.101524	0	0	0	0	7	4	9	5
m.101527	0	0	0	0	9	2	9	1
m.101533	3	4	1	1	0	3	1	0
m.101534	40	27	36	23	60	50	30	29
m.10153	2	2	1	1	3	1	1	0
m.101544	19	13	19	17	2	10	7	3
m.101546	438	435	459	444	423	427	295	234
m.101552	9	9	10	7	15	12	10	11
m.10155	3	1	1	3	1	1	2	1
m.101573	0	0	0	0	11	14	4	2
m.101584	0	0	0	0	18	16	21	13
m.101586	0	0	0	0	13	17	10	9
m.101605	66	60	69	64	27	28	16	12
m.101608	43	34	32	39	26	28	11	7
m.101613	73	51	50	46	58	51	29	32
m.101628	337	321	188	123	195	199	135	102
m.101629	7	6	2	2	0	0	1	0
m.101633	156	119	91	67	72	79	44	32
m.101638	1228	1263	739	630	556	627	428	300
m.101643	1827	1879	1920	1625	1251	1246	1226	919
m.101644	143	132	140	112	98	107	102	63
m.101648	244	251	248	232	100	103	52	22
m.10165	44	15	21	17	7	7	35	19
m.10166	0	0	0	0	2	3	22	18
m.101670	4	7	10	4	1	4	6	4
m.101674	26	23	26	26	10	14	14	13
m.101677	34	45	48	29	4	2	1	5
m.101685	15	19	9	13	4	11	13	8
m.101689	2	4	5	3	0	1	0	0
m.101690	9	10	15	15	4	4	4	7
m.101695	3	3	3	2	2	1	1	6
m.101696	13	14	6	11	3	4	6	9
m.101708	383	376	349	339	328	354	397	286
m.101709	47	59	49	41	33	30	38	16
m.10170	951	840	747	545	748	686	612	380
m.101715	0	0	0	0	11	10	13	9
m.101716	370	341	294	230	406	426	357	254
m.101721	13	7	16	6	5	9	6	5
m.101722	0	0	0	0	13	10	3	4
m.101723	0	1	0	1	0	6	0	0
m.101728	616	629	657	570	373	368	344	293
m.101729	5	7	3	2	1	7	2	2
m.101735	1	0	0	0	0	0	0	0
m.10173	2	4	3	6	2	0	0	0
m.101741	0	0	0	0	41	50	34	34
m.101743	15	18	20	18	8	9	4	4
m.101748	14	14	7	10	1	0	1	1
m.101754	0	0	0	0	17	19	15	13
m.101757	5	3	9	9	0	1	0	0
m.10175	14	7	7	1	9	7	3	1
m.101761	1	5	2	2	1	1	0	0
m.101763	0	0	0	0	1	0	0	0
m.101764	14	14	15	11	4	4	4	2
m.101769	129	130	124	124	134	126	177	142
m.101770	125	110	129	158	49	62	70	69
m.101774	2	3	2	0	3	2	0	0
m.101778	51	56	64	56	15	26	24	17
m.10177	1	0	2	4	4	4	10	10
m.101781	0	5	5	4	1	0	2	0
m.101785	1	0	0	0	3	2	6	3
m.101786	273	379	336	332	169	158	181	152
m.101798	305	377	408	372	417	425	263	175
m.10179	16	4	15	4	106	97	79	50
m.1017	7	5	9	3	4	0	0	0
m.101809	0	0	0	0	14	19	15	7
m.101810	222	200	233	212	395	412	225	198
m.101813	330	307	343	334	288	339	299	235
m.10181	519	429	586	449	544	548	374	259
m.101825	40	49	43	45	24	27	22	27
m.101838	4	4	4	2	3	8	2	2
m.10183	0	0	0	0	8	5	0	0
m.101844	50	33	39	33	27	29	15	22
m.101846	0	2	4	2	4	5	2	2
m.10184	0	0	0	0	3	6	0	0
m.101851	0	0	1	2	2	0	1	0
m.101853	28	27	22	22	17	16	10	8
m.101854	274	280	339	297	220	243	205	149
m.101860	21	14	11	20	7	4	8	7
m.101862	631	676	731	625	387	431	424	294
m.10186	2	0	2	0	6	8	2	1
m.101872	9	8	10	6	5	12	11	3
m.101873	144	162	195	142	1	0	0	0
m.101874	31	42	39	30	0	0	0	0
m.101875	47	44	50	48	0	0	0	0
m.101876	22	22	16	14	0	0	0	0
m.101880	24	28	22	14	12	9	9	6
m.101881	32	38	39	22	12	11	14	6
m.101882	17	14	8	10	13	16	12	9
m.101893	19	14	9	13	3	4	6	0
m.101894	21	16	16	10	18	26	15	11
m.101899	105	104	86	101	38	35	29	14
m.101911	1	5	2	2	6	3	1	8
m.101918	36	38	21	18	10	6	13	5
m.101923	8	15	7	12	20	17	27	20
m.101947	80	61	61	25	25	22	29	35
m.101952	124	95	59	60	47	51	53	35
m.101958	0	0	0	0	10	5	23	21
m.101964	759	815	880	772	262	236	261	195
m.10196	0	0	0	0	0	0	0	0
m.101984	920	966	904	884	497	590	400	308
m.101989	29	18	18	24	10	12	10	5
m.10198	3	3	11	4	5	6	6	8
m.101991	1192	1258	1217	1106	885	856	811	616
m.101994	0	1	0	0	0	0	1	0
m.1019	11	17	11	10	28	19	14	19
m.101	0	0	2	1	2	0	2	1
m.102003	0	1	0	0	1	1	3	3
m.102004	1	0	0	0	0	1	0	0
m.102006	0	1	1	0	0	0	2	1
m.102008	0	0	0	1	0	0	2	1
m.102017	0	0	0	0	0	0	0	1
m.102020	2	0	1	1	1	1	1	1
m.102023	0	1	0	0	0	0	0	0
m.102024	9	14	8	6	8	4	6	4
m.102028	0	0	0	1	1	0	0	1
m.102029	1	0	0	0	2	0	0	0
m.102036	0	0	0	0	2	1	1	0
m.102037	1	0	0	1	1	1	3	0
m.102039	2	4	2	0	0	0	0	0
m.10203	1	0	0	1	3	2	3	2
m.102041	0	1	1	0	0	1	2	0
m.102043	0	0	19	17	1	5	10	4
m.102047	21	22	21	20	0	0	0	0
m.10204	0	0	1	1	0	1	3	0
m.102052	0	0	0	0	5	2	5	0
m.102053	0	0	0	0	0	0	0	0
m.102054	1	1	0	2	0	0	0	1
m.102056	0	0	19	18	6	11	10	6
m.102058	3	1	2	2	2	8	6	5
m.102059	0	1	0	1	6	3	6	7
m.102060	1	0	0	0	0	0	1	1
m.102062	496	463	534	447	330	317	285	191
m.102067	1	0	0	0	0	1	1	0
m.102068	0	0	0	0	2	2	2	1
m.102069	0	0	0	0	2	1	0	0
m.102074	1	0	1	0	1	1	1	1
m.102079	0	0	1	0	4	1	1	0
m.102085	4	3	3	4	0	0	0	4
m.102086	0	0	3	2	0	0	0	0
m.102087	1	0	0	0	0	1	0	0
m.102088	0	1	4	1	1	0	0	0
m.10208	46	31	44	38	42	34	34	19
m.102090	0	0	0	0	0	0	0	0
m.102091	0	0	0	0	0	1	0	2
m.102093	1	0	2	2	0	0	0	0
m.102097	0	0	0	0	1	1	0	0
m.102100	0	0	0	0	0	0	0	0
m.102103	0	1	0	1	3	1	1	1
m.102105	0	0	1	1	0	0	1	0
m.102107	0	0	2	1	0	1	1	1
m.102108	2	4	4	2	0	3	0	1
m.10210	0	0	0	0	12	15	7	7
m.102111	0	1	1	2	1	1	0	0
m.102113	0	0	0	0	1	0	0	0
m.102116	0	0	0	0	0	0	0	0
m.102118	0	0	0	0	2	3	2	0
m.102121	2	0	0	1	0	1	1	0
m.102123	0	0	0	0	1	7	0	0
m.102126	0	0	0	0	0	0	0	0
m.102128	0	0	0	0	0	0	1	0
m.102131	0	0	1	0	0	0	0	0
m.102134	9	11	7	9	0	0	0	0
m.102135	1	3	0	0	0	0	0	0
m.102139	0	0	0	1	6	6	6	5
m.10213	1	0	5	0	2	4	4	1
m.102141	0	0	1	3	1	0	1	0
m.102144	0	2	0	3	0	0	0	0
m.102145	0	0	0	0	2	2	0	1
m.102148	0	0	8	1	0	0	0	0
m.102149	0	0	2	1	0	0	2	0
m.102150	0	1	0	0	4	2	3	3
m.102158	2	1	0	2	0	1	0	1
m.102161	0	0	1	0	0	0	0	0
m.102163	0	0	1	1	0	0	0	0
m.102164	0	1	1	0	1	2	3	0
m.102168	0	0	1	0	0	0	1	0
m.102169	0	0	2	1	0	0	2	1
m.10216	8	3	2	5	5	3	4	4
m.102170	0	0	0	0	0	2	0	0
m.102171	6	7	2	2	3	2	3	0
m.102172	0	0	0	0	1	1	3	5
m.102175	0	0	0	0	1	0	2	1
m.102177	0	0	1	0	2	0	1	0
m.102178	1	2	8	9	0	2	9	5
m.102180	0	0	14	10	3	5	7	1
m.102182	0	0	3	1	0	0	0	2
m.102184	0	0	3	0	0	0	1	0
m.102187	6	3	103	87	1	1	16	9
m.10218	1	2	1	0	1	4	4	2
m.102194	0	0	7	6	0	0	0	2
m.102195	0	0	1	4	1	2	1	1
m.102198	0	0	0	0	0	0	0	0
m.102199	5	5	1	7	0	4	1	1
m.102203	1	1	3	0	0	0	0	0
m.102204	0	0	0	0	1	0	0	0
m.102205	0	2	0	0	2	2	0	1
m.102207	0	0	0	0	101	117	146	106
m.102210	0	0	0	0	0	0	1	0
m.102214	0	0	0	0	0	2	43	28
m.102216	0	0	1	0	1	0	1	0
m.102217	1	0	0	0	1	1	0	1
m.102220	0	1	0	1	0	1	3	5
m.102222	0	0	0	0	8	8	2	1
m.102223	0	0	0	0	0	1	0	0
m.102224	0	0	0	0	0	0	0	0
m.102228	0	0	1	1	0	0	0	0
m.10222	1	0	1	3	4	4	0	7
m.102230	0	1	1	1	0	0	0	0
m.102231	0	0	0	1	1	0	1	0
m.102232	0	0	0	1	0	0	3	0
m.102233	0	0	18	18	1	4	3	1
m.102235	1	0	6	2	1	1	1	0
m.102236	0	0	0	0	1	0	0	0
m.102238	0	0	0	0	1	1	0	1
m.102242	3	2	1	0	3	2	1	0
m.102244	3	2	0	0	0	0	0	0
m.102246	0	0	0	1	0	0	1	1
m.102248	0	0	0	0	5	4	5	3
m.102249	0	0	0	0	1	1	0	0
m.102250	0	0	0	0	5	4	4	4
m.102253	0	1	1	1	1	1	0	0
m.102254	0	2	0	0	0	0	0	0
m.102256	3	3	0	0	0	0	0	1
m.102257	0	0	0	0	1	2	0	1
m.102259	0	0	0	0	3	2	2	1
m.102262	0	0	0	0	6	3	0	1
m.102264	0	0	7	4	3	2	2	4
m.102265	0	0	1	0	0	1	0	0
m.102266	0	2	0	0	11	13	11	10
m.102269	0	0	0	0	0	2	0	1
m.102271	0	0	0	0	0	0	0	0
m.102273	0	0	0	0	2	2	2	3
m.102276	1	2	1	2	0	1	1	0
m.102279	0	0	0	3	1	0	0	0
m.102280	0	0	6	3	1	1	1	1
m.102281	0	0	0	0	1	3	3	2
m.102283	1	0	0	0	1	0	1	2
m.102286	0	0	1	0	0	1	2	0
m.102288	1	0	0	0	0	0	1	0
m.102290	4	3	3	3	5	3	8	2
m.102293	0	0	0	0	2	0	0	0
m.102294	1	0	0	0	0	1	0	0
m.102296	0	0	0	0	0	1	2	2
m.102300	0	0	0	0	0	0	0	0
m.102302	5	2	2	1	2	0	1	2
m.102304	0	0	0	0	1	0	0	0
m.102305	0	0	0	0	2	5	1	0
m.102306	0	1	0	0	0	0	0	2
m.102307	0	0	1	2	1	0	0	0
m.102309	0	0	0	0	2	2	1	1
m.10230	132	151	140	147	65	78	66	74
m.102311	2	4	2	0	0	1	0	0
m.102313	0	0	0	0	0	0	0	1
m.102314	0	0	1	1	2	2	2	0
m.102316	0	2	1	0	89	110	102	98
m.102325	5	4	3	7	3	2	1	0
m.102327	0	0	0	0	0	0	0	1
m.102328	0	0	0	1	0	0	1	0
m.102329	24	11	15	20	1	3	3	2
m.102331	0	0	0	1	0	0	0	0
m.102332	0	0	0	0	1	0	0	6
m.102333	0	0	5	2	2	3	3	1
m.102334	0	0	1	4	2	3	1	1
m.102339	0	0	2	1	0	0	1	1
m.10233	151	182	198	178	58	69	58	55
m.102342	0	0	0	0	18	30	13	9
m.102345	0	0	0	0	1	2	2	5
m.102349	0	0	0	0	2	1	6	14
m.102350	0	0	0	0	1	0	0	0
m.102351	0	0	0	0	7	0	1	6
m.102354	1	1	1	1	0	0	0	0
m.102355	0	0	0	0	3	4	2	0
m.102356	0	0	0	0	6	3	1	5
m.102359	18	12	56	33	3	2	28	36
m.10235	1284	1103	1191	1024	757	805	893	564
m.102362	0	0	0	0	0	0	0	0
m.102364	0	0	1	0	4	3	0	2
m.102366	0	0	0	1	0	2	3	0
m.102368	0	0	0	0	0	0	0	0
m.102369	0	0	0	0	0	0	1	0
m.102372	1	0	0	0	0	1	0	0
m.102374	0	0	0	0	1	1	0	2
m.102376	0	0	0	0	0	0	2	1
m.102378	0	0	0	0	0	0	0	1
m.102379	0	0	0	0	0	0	1	0
m.102380	0	0	0	0	0	0	1	0
m.102381	0	0	3	0	2	0	0	0
m.102383	0	0	1	1	0	0	1	0
m.102384	0	1	0	1	0	0	1	0
m.102386	0	0	0	0	0	0	0	1
m.102387	0	0	0	0	0	0	4	1
m.10238	340	289	326	268	209	196	205	167
m.102390	0	0	1	0	0	1	0	1
m.102392	0	0	0	0	1	0	0	0
m.102395	10	5	8	4	3	4	2	0
m.10239	318	253	230	196	177	197	216	148
m.102404	0	0	0	0	5	9	4	2
m.102405	1	2	5	0	1	3	4	2
m.102409	0	0	0	0	0	0	0	0
m.102410	0	1	0	0	0	0	0	1
m.102417	1	2	2	0	0	0	1	0
m.10241	0	0	0	0	2	3	3	3
m.102423	2	9	3	5	1	7	2	1
m.102424	0	0	0	0	1	1	1	1
m.102434	1	0	0	1	1	1	1	5
m.102439	2	4	1	2	1	4	7	5
m.10243	0	0	0	1	13	12	26	20
m.102441	1653	1619	1579	1271	1914	1885	1437	1157
m.102444	2	4	7	2	1	0	2	3
m.102446	1	0	1	1	0	1	0	0
m.102447	0	0	0	0	1	5	0	1
m.102448	0	0	0	0	3	5	2	0
m.102449	0	0	1	0	0	1	1	3
m.102451	1	2	0	2	3	0	4	3
m.102455	0	0	0	0	0	0	0	0
m.102458	5	3	1	3	0	2	4	1
m.102459	16	6	7	7	3	3	6	5
m.102460	1	0	0	0	4	2	0	1
m.102464	5	7	3	6	2	3	7	2
m.102482	2	4	2	3	2	2	0	2
m.102485	3	2	2	2	3	1	1	1
m.102486	0	0	0	0	0	0	3	2
m.102490	0	0	13	15	6	11	12	6
m.102493	0	2	0	0	0	0	1	2
m.102498	0	0	6	1	0	0	0	0
m.1024	309	275	404	296	136	120	477	352
m.102500	0	0	0	1	0	0	0	0
m.102501	0	0	0	1	0	1	0	0
m.102502	0	1	2	2	0	0	0	0
m.102503	0	0	0	0	1	0	0	0
m.102505	2	0	0	1	0	0	1	0
m.102506	0	0	0	0	2	2	0	0
m.102508	0	1	0	0	0	1	0	0
m.102511	0	0	0	2	0	0	0	0
m.102512	0	0	0	2	0	0	1	0
m.102514	2	1	0	2	0	0	1	1
m.102515	0	0	0	0	0	0	0	0
m.102516	0	0	0	0	0	0	0	1
m.102517	7	3	3	3	7	6	8	3
m.102519	0	0	0	0	0	0	0	0
m.102520	0	0	0	0	1	0	1	0
m.102522	5	3	3	1	3	3	4	1
m.102524	1	1	1	4	1	1	0	1
m.102528	0	0	0	0	0	0	0	1
m.102536	0	0	0	0	13	6	9	3
m.102538	0	0	0	0	0	1	1	3
m.102544	0	0	0	0	0	0	1	0
m.102547	0	1	1	2	0	2	0	0
m.102550	0	0	0	2	0	1	0	4
m.102558	0	0	0	0	1	1	0	0
m.102563	0	0	0	1	1	1	1	0
m.102566	0	0	0	0	3	1	1	1
m.102568	5	2	3	3	0	1	0	1
m.102569	1	2	1	1	0	5	0	0
m.10256	2	2	0	1	1	0	12	5
m.102575	0	3	0	1	0	1	0	0
m.102576	2	1	1	0	0	0	0	0
m.102577	0	0	0	0	1	2	3	2
m.102580	0	0	0	0	0	1	0	0
m.102587	9	8	9	9	3	3	4	2
m.102589	0	0	0	0	2	1	0	0
m.10258	0	1	1	1	1	1	3	0
m.102601	1	0	1	0	2	6	2	0
m.102611	755	619	645	558	277	289	400	278
m.102612	552	494	576	449	249	254	338	210
m.102613	6	5	11	11	1	1	4	2
m.102615	3	2	5	4	0	1	0	0
m.102617	0	0	0	0	4	3	3	0
m.102620	0	2	2	1	2	1	2	5
m.102624	0	0	0	1	9	13	12	9
m.102630	5	2	10	3	2	3	1	2
m.102639	2	5	1	3	2	4	2	0
m.10263	0	0	0	0	0	0	1	1
m.102641	3	0	3	0	0	0	1	0
m.102647	9	7	7	6	3	6	4	1
m.102653	0	0	0	0	0	1	0	0
m.102654	12	17	16	21	5	16	11	5
m.102660	0	0	0	0	10	14	5	11
m.102661	0	0	0	0	17	14	15	13
m.10266	2	1	1	2	0	0	1	0
m.102671	4	2	6	4	26	35	23	22
m.102672	2	2	1	2	0	1	1	1
m.102673	3	3	2	3	1	3	1	2
m.102677	0	0	0	0	1	0	1	0
m.10269	0	0	0	1	95	126	99	89
m.102714	102	87	108	114	54	48	149	99
m.102720	3	1	1	0	20	20	4	4
m.102725	0	0	0	0	1	2	2	0
m.102727	2	0	0	2	2	1	1	7
m.102730	3	6	10	3	1	6	3	2
m.102737	0	0	1	0	0	0	2	0
m.10273	0	0	0	0	6	4	7	2
m.102741	0	0	0	0	0	1	1	0
m.102743	0	0	5	3	0	0	1	6
m.102748	3326	2492	3050	2406	1752	1757	897	653
m.102751	0	0	1	1	0	0	3	2
m.102755	18	16	29	23	13	9	5	3
m.102757	0	0	0	0	1	2	0	0
m.102760	0	0	0	0	4	4	0	0
m.102767	2	0	0	0	1	1	8	1
m.102769	0	0	0	0	0	0	0	0
m.102770	0	0	0	0	0	0	1	1
m.102771	1	0	0	0	0	0	0	0
m.102773	0	0	0	0	0	0	1	1
m.102776	4	7	6	6	3	2	4	2
m.10277	1	3	3	2	1	1	5	2
m.102792	1	0	1	1	1	3	3	0
m.102794	3	0	1	2	1	0	1	0
m.102795	0	0	0	0	0	0	0	0
m.102796	0	0	1	0	0	0	1	2
m.102800	0	0	0	0	0	0	0	1
m.102803	0	0	0	0	0	1	0	0
m.102806	0	0	0	0	16	13	11	5
m.102809	1986	1356	1593	1208	778	834	804	606
m.10280	0	0	1	1	0	1	1	0
m.102821	3	4	1	0	1	1	3	3
m.102822	11	16	10	12	7	6	4	5
m.102829	5	3	1	5	1	0	0	1
m.102830	18	12	18	16	5	6	3	3
m.102831	2	0	0	1	0	0	3	3
m.102835	3	1	9	8	0	0	0	0
m.102837	3	2	4	5	1	1	1	2
m.102838	3	0	0	1	1	1	5	1
m.102840	0	1	7	3	0	2	5	1
m.102842	0	0	0	0	0	0	0	0
m.102844	0	0	0	0	2	2	4	3
m.102846	0	0	1	0	0	0	1	0
m.102847	1	2	0	2	1	1	0	0
m.102848	0	0	0	0	6	3	0	0
m.102849	0	0	0	0	1	2	0	0
m.102854	0	0	0	0	3	2	0	1
m.102855	0	0	0	1	1	0	1	0
m.102857	0	0	0	0	0	0	0	1
m.102858	0	0	1	0	0	0	0	1
m.102859	0	1	0	0	0	0	1	0
m.10285	0	0	1	1	0	0	1	1
m.102863	0	0	0	0	0	0	0	1
m.102867	7	6	7	5	2	3	2	0
m.102868	0	1	2	3	0	1	3	1
m.102869	1	0	0	0	0	0	2	0
m.102872	0	0	0	0	7	0	0	0
m.102873	3	1	1	1	10	14	5	2
m.102876	0	1	2	1	0	1	0	0
m.102880	0	0	4	0	0	0	1	0
m.102881	0	0	1	0	0	0	1	0
m.102883	0	0	0	0	0	1	0	0
m.102884	0	0	0	0	1	0	0	0
m.102888	0	0	0	0	1	0	0	0
m.102890	0	0	0	0	6	6	7	2
m.102893	0	0	0	0	0	0	1	0
m.102894	0	0	0	0	2	8	7	4
m.102896	0	0	2	1	0	0	0	1
m.102902	0	0	0	0	1	3	0	0
m.102904	2	2	4	0	1	1	1	2
m.102909	10	7	8	16	2	1	0	2
m.102914	0	0	0	1	0	2	2	2
m.102917	0	0	0	1	1	2	2	1
m.10291	1	0	0	0	0	0	0	0
m.102928	0	0	0	0	1	3	3	2
m.102930	0	0	0	0	32	25	35	17
m.102933	2	2	0	0	14	10	10	9
m.102934	3	1	1	3	2	4	0	0
m.102935	0	1	1	0	1	0	1	0
m.102937	0	0	2	1	1	3	2	3
m.102944	0	0	1	0	0	1	0	1
m.102946	0	0	0	0	19	30	10	9
m.102952	1	0	0	2	0	1	1	0
m.102962	0	0	0	0	3	12	11	11
m.102965	0	0	0	0	3	2	2	4
m.102969	0	0	23	29	5	6	2	2
m.10296	10	10	12	6	4	2	9	4
m.102972	1	0	0	0	0	1	0	0
m.102975	0	0	0	0	0	0	0	0
m.102980	4	0	0	2	4	1	2	1
m.102983	0	1	0	1	0	0	2	0
m.102992	2	1	1	2	0	0	0	2
m.102995	0	2	0	0	0	1	1	1
m.102997	0	0	1	0	7	7	5	4
m.102999	0	0	0	0	16	5	14	3
m.103002	0	0	0	0	15	24	14	9
m.103009	1	1	4	1	4	0	1	2
m.103010	0	2	0	0	1	0	1	2
m.103012	0	0	0	0	2	4	1	0
m.103015	5	3	2	0	1	1	0	0
m.103016	2	4	3	1	1	2	1	1
m.103020	0	0	0	0	6	7	4	1
m.103023	126	111	79	81	18	5	8	4
m.103024	946	982	707	640	104	115	110	87
m.103028	0	0	0	2	1	1	1	0
m.103038	0	0	0	0	0	0	1	0
m.103040	0	0	0	0	3	8	2	2
m.103059	1	1	0	0	0	0	0	1
m.10305	5	2	4	8	2	1	3	2
m.103064	7	2	1	1	3	1	0	0
m.103071	7	1	2	1	3	0	2	1
m.103076	5	1	1	0	0	2	1	0
m.103077	4	2	0	2	0	2	1	1
m.103079	0	0	2	1	0	0	1	0
m.103080	2	2	2	2	0	1	0	1
m.103081	0	0	1	1	1	2	0	0
m.103082	1	1	0	0	1	0	0	1
m.103083	0	0	0	0	0	0	1	1
m.103084	0	0	1	0	27	22	13	8
m.103086	0	0	0	0	10	14	16	13
m.103088	3	0	1	2	3	0	5	4
m.10308	7	4	2	4	3	2	5	4
m.103090	0	0	0	0	1	1	1	1
m.103093	2	4	2	2	0	0	0	0
m.103096	0	0	0	0	0	0	0	1
m.103099	0	0	4	3	0	0	0	0
m.103100	1	1	0	1	1	1	1	4
m.103102	1	0	2	4	0	0	0	0
m.103104	8	4	10	2	4	3	4	4
m.103108	0	1	0	0	1	0	1	0
m.103111	0	0	0	0	1	0	2	1
m.103112	0	0	8	2	2	4	3	3
m.103113	73	84	59	73	0	0	0	0
m.103114	20	24	17	20	0	0	0	0
m.103115	15	16	12	11	0	0	0	0
m.103117	18	11	8	9	0	0	0	0
m.103121	8	15	15	10	0	0	0	0
m.103129	1	0	0	0	0	3	1	2
m.103130	3	1	0	0	0	2	2	1
m.103132	8	7	7	3	1	2	1	1
m.103133	0	0	0	0	3	4	2	0
m.103135	4	2	4	2	0	0	0	1
m.103136	0	2	0	0	0	0	2	1
m.103138	0	0	1	3	0	0	0	2
m.10313	10	8	8	9	7	5	3	1
m.103140	0	0	0	0	27	26	36	17
m.103142	841	810	931	778	563	575	504	411
m.103145	31	27	27	32	7	12	5	8
m.103147	2	8	11	2	24	36	33	17
m.103151	239	286	165	162	103	94	85	63
m.103154	2559	2626	2902	2513	2248	2333	2708	2018
m.103160	33	27	27	21	20	13	18	12
m.103161	7	8	8	7	2	4	2	1
m.103164	5	5	7	4	4	4	4	3
m.103166	0	0	0	0	2	3	3	3
m.103168	0	0	1	0	2	0	0	0
m.10316	0	0	0	0	3	2	1	1
m.103172	18	8	11	9	3	7	3	0
m.103173	8	4	4	3	2	5	2	2
m.103174	4	11	6	6	4	3	1	1
m.103175	22	16	14	11	9	12	5	3
m.103176	3	1	2	0	3	2	1	0
m.103178	3	3	3	5	2	2	0	0
m.103179	5	3	4	3	1	1	1	0
m.103180	4	4	5	5	2	0	0	0
m.103186	0	0	0	0	3	5	1	2
m.103192	117	125	180	157	200	189	222	194
m.103229	0	0	2	0	1	0	0	1
m.103240	0	0	0	0	1	1	2	2
m.103241	635	628	556	442	383	454	441	376
m.103250	152	204	166	128	78	76	89	27
m.103251	48	57	44	38	24	22	26	21
m.103254	81	72	75	67	66	81	44	39
m.103271	346	402	374	391	278	302	217	164
m.103276	16	22	12	15	7	15	4	5
m.103279	5	2	2	0	10	15	17	5
m.10327	8	3	4	1	3	2	2	0
m.103287	18	8	18	10	12	16	7	8
m.10328	0	0	0	0	2	4	4	0
m.103293	8	5	9	8	14	14	9	6
m.103294	4	0	5	0	3	6	2	0
m.103298	50	43	48	35	26	33	44	22
m.10329	0	0	0	0	3	3	3	1
m.103309	112	103	101	76	44	51	19	22
m.103313	0	0	0	0	15	16	8	7
m.103315	5	8	4	8	17	18	18	11
m.103317	46	44	61	54	50	49	36	25
m.10331	0	0	0	0	5	9	5	2
m.103322	482	445	504	397	340	372	391	285
m.103328	285	257	329	264	189	219	134	86
m.10332	0	0	0	0	7	4	1	0
m.103331	86	59	43	40	39	51	70	48
m.103332	92	77	51	43	63	63	54	32
m.103338	1558	1340	1845	1475	1429	1381	924	642
m.10333	9	5	6	8	2	3	9	8
m.103344	1389	1153	1699	1344	1187	1130	732	565
m.103359	376	350	329	284	251	252	367	291
m.103361	116	112	143	104	88	129	84	75
m.103378	486	388	554	391	639	608	634	478
m.103380	29	3	29	22	10	11	17	12
m.103388	0	0	0	0	77	74	135	73
m.10339	0	0	1	0	8	20	15	22
m.103405	93	76	98	94	69	70	51	37
m.103407	13	9	7	0	0	12	0	0
m.103410	2	5	2	0	0	0	0	0
m.103412	126	118	113	100	90	96	82	51
m.103414	12	6	8	12	1	7	8	4
m.103416	154	122	147	113	105	123	106	77
m.103442	0	3	10	3	10	3	0	0
m.103445	168	156	156	164	139	112	100	69
m.10344	13	8	16	15	14	16	16	6
m.103458	119	136	116	84	99	68	45	42
m.103462	59	30	31	35	41	39	30	15
m.103464	374	389	462	355	308	304	375	332
m.103472	1323	1216	1402	1145	976	949	748	501
m.103478	1	0	2	3	20	29	27	17
m.103479	80	79	63	65	46	43	43	38
m.10347	0	0	0	0	2	1	2	8
m.103481	123	120	106	126	111	122	91	77
m.103482	0	3	7	0	0	3	5	2
m.103488	3	2	3	2	4	6	1	1
m.103490	1	1	0	0	0	0	0	0
m.103492	0	0	1	0	1	0	0	2
m.103493	4	11	9	10	4	9	5	5
m.103494	140	112	106	67	109	110	49	37
m.103495	10	5	9	5	14	17	5	4
m.103497	32	25	31	14	57	58	54	43
m.1034	42	19	46	35	2	8	0	3
m.103501	5	3	2	9	173	152	191	133
m.103510	156	137	130	111	110	107	59	60
m.103514	945	898	960	892	782	850	563	466
m.103519	65	44	65	49	82	114	82	57
m.103521	516	474	508	387	342	363	279	209
m.103525	0	0	0	0	89	111	56	58
m.103527	213	204	225	175	171	156	164	141
m.103529	48	32	33	33	9	16	21	13
m.10352	0	0	0	0	5	2	3	0
m.103531	0	0	0	0	54	41	32	26
m.103534	0	0	0	0	28	30	11	11
m.103548	227	209	229	213	155	146	182	120
m.10354	2	0	0	0	1	0	0	0
m.103556	664	565	646	507	333	337	380	283
m.10357	0	0	0	0	4	8	11	4
m.103588	518	468	574	480	371	387	327	261
m.103596	16098	11918	18317	13515	18551	17786	15478	10218
m.10359	0	0	2	2	2	3	2	2
m.103606	1109	982	1556	1159	1810	1315	1225	904
m.103609	16397	12748	16969	12664	24767	24447	29559	20220
m.10360	0	0	1	1	1	1	0	0
m.103619	14009	10368	15356	11242	23298	22439	25260	17142
m.10361	0	1	0	0	0	0	0	0
m.103620	7884	5812	8219	6079	10380	9363	13421	9180
m.103623	2978	2364	3595	2686	4068	4042	5821	4039
m.103626	4934	3802	4822	3877	3837	3825	4926	3360
m.103633	179	139	211	155	670	644	898	599
m.103636	1691	1221	1826	1375	2015	2093	3111	2053
m.103637	232	167	220	156	845	835	1207	780
m.103640	1222	1066	1577	1178	885	824	1283	848
m.103644	166	154	171	135	112	118	116	89
m.103646	0	0	0	0	0	3	0	0
m.103657	57	59	44	30	34	37	15	21
m.103662	1	1	1	0	0	2	0	0
m.103667	2	1	1	3	3	4	2	1
m.103674	728	685	559	477	696	776	784	565
m.103677	131	154	174	144	118	122	101	98
m.103679	46	25	38	38	16	14	17	18
m.103682	1	0	2	1	10	15	14	13
m.103684	26	24	6	10	9	3	7	8
m.103690	145	152	166	129	88	78	131	83
m.103696	18	7	11	12	14	11	6	5
m.10369	0	0	0	0	0	0	0	0
m.103702	23	17	33	21	26	18	18	15
m.103717	57	40	38	37	22	24	23	22
m.10371	0	0	1	0	1	0	0	1
m.103720	50	33	40	37	41	40	53	38
m.103731	31	30	28	20	45	37	35	38
m.103739	405	444	470	417	394	484	386	286
m.103740	25	29	25	26	14	35	19	11
m.103742	2	1	1	0	10	13	12	5
m.103745	18	16	34	21	46	26	34	30
m.103747	26	37	38	37	13	13	6	8
m.103748	11	5	9	14	1	4	2	0
m.10374	3	2	7	5	3	1	3	0
m.103752	0	0	1	0	36	42	22	10
m.103760	10	7	11	10	18	20	9	7
m.103771	13	9	14	14	27	13	15	8
m.103785	1	2	1	1	0	1	4	0
m.103789	3	1	1	1	1	4	2	0
m.10378	1	0	1	1	0	0	0	0
m.10379	0	0	0	0	6	1	6	5
m.103806	7	1	2	0	7	3	3	2
m.10380	0	0	0	0	2	2	5	1
m.103814	4	0	1	0	0	0	0	0
m.103815	0	0	2	0	5	0	0	1
m.103820	0	0	0	0	15	18	14	9
m.103828	0	0	0	0	6	2	9	7
m.103830	92	66	92	79	74	86	66	36
m.103840	170	172	153	127	94	113	84	78
m.10384	0	0	0	0	2	1	3	2
m.103857	463	435	348	308	379	395	286	231
m.103864	252	245	237	191	263	318	268	195
m.103866	13	14	27	14	24	27	10	19
m.103867	2	2	0	7	5	8	6	4
m.103875	433	430	413	326	16	19	24	20
m.103879	393	343	362	319	370	375	233	146
m.10387	0	1	0	2	0	0	0	0
m.103883	0	1	0	0	5	10	6	9
m.103885	0	0	0	0	5	6	2	2
m.103888	69	68	49	61	39	43	48	32
m.103891	32	22	34	30	21	23	19	14
m.103892	0	0	0	0	9	13	3	5
m.103893	0	0	0	0	8	15	11	8
m.103897	128	138	125	89	104	102	96	77
m.10389	0	0	0	0	7	7	5	6
m.103906	285	328	351	331	206	213	120	96
m.10390	0	0	0	0	2	1	1	1
m.103911	37	32	41	23	35	35	21	17
m.103913	4	6	1	5	11	7	9	3
m.103915	487	514	493	409	382	453	330	229
m.103928	44	31	32	14	14	10	9	11
m.103937	0	0	1	0	83	106	81	56
m.103943	11	8	14	12	2	4	5	4
m.103945	16	10	14	16	1	4	1	1
m.103947	465	417	411	398	317	336	324	246
m.10394	2	1	2	0	0	1	1	0
m.103950	120	100	93	68	89	79	75	47
m.103953	4	0	3	1	8	12	10	6
m.103954	28	24	45	25	10	10	9	8
m.10395	1	2	0	0	2	2	1	0
m.10397	0	0	0	0	0	1	2	0
m.10398	0	0	0	0	0	0	0	0
m.103993	1	2	5	1	5	2	1	1
m.103994	12	8	11	11	8	8	8	5
m.103995	0	0	0	0	2	0	0	2
m.103997	0	0	0	0	14	19	9	5
m.103998	1	0	0	0	9	7	5	2
m.104000	1	2	1	2	0	2	0	0
m.104005	7	2	0	1	2	1	1	0
m.104007	1	0	1	0	12	8	22	17
m.104010	0	0	0	0	41	42	26	15
m.104013	64	76	70	66	51	35	26	33
m.10401	2	0	1	2	0	3	1	0
m.104024	0	0	0	0	4	4	8	6
m.104027	111	88	118	91	144	142	154	99
m.104029	7	4	6	10	99	97	140	80
m.10402	2	2	6	2	1	2	3	1
m.104033	83	48	58	42	40	47	29	24
m.104039	38	45	41	35	10	28	9	9
m.104041	7	1	1	4	0	0	2	1
m.104045	4	6	4	3	5	11	0	0
m.104048	60	47	58	65	81	57	80	51
m.104056	189	185	142	108	216	229	178	145
m.104060	133	88	104	87	93	89	21	21
m.104064	0	0	0	0	93	73	28	11
m.10407	3145	2667	2480	1978	4	7	2	4
m.104080	1	0	0	0	1	2	2	6
m.104083	4	3	5	9	2	0	2	1
m.104092	207	147	191	128	161	138	113	72
m.104100	4	1	0	4	0	3	3	0
m.104104	10	13	16	7	5	4	0	0
m.104109	17	8	17	15	18	25	10	3
m.10410	0	0	0	0	6	6	2	2
m.104117	4	3	2	7	2	2	2	1
m.104118	24	16	24	17	3	2	17	4
m.104121	0	0	0	0	34	20	23	34
m.104129	14	14	12	19	31	25	27	14
m.104144	40	45	34	13	21	24	20	16
m.104147	323	250	306	278	157	161	129	102
m.104153	133	99	111	83	52	75	104	66
m.104159	1037	805	983	697	557	542	506	357
m.104171	389	322	455	371	295	302	434	280
m.104176	262	213	330	218	147	123	237	172
m.104182	95	82	61	41	43	42	58	50
m.104188	713	703	861	739	851	873	698	545
m.104194	0	0	0	0	5	7	14	6
m.104195	0	2	4	1	18	5	16	13
m.104198	0	0	0	0	0	0	0	0
m.104199	0	2	0	1	0	0	0	1
m.104206	0	0	0	0	1	0	3	2
m.104207	0	0	0	0	1	0	0	0
m.10420	0	2	1	1	1	2	1	0
m.104216	2	0	2	0	2	2	2	5
m.10421	0	0	0	0	3	5	0	5
m.104221	0	0	2	0	0	1	0	1
m.104225	1	0	0	4	32	23	36	27
m.104227	0	0	2	2	6	5	9	8
m.104229	1	2	7	1	1	0	3	2
m.10422	7	1	2	0	1	0	0	1
m.104233	1236	1249	1115	1001	1116	1199	852	636
m.104236	46	52	46	49	45	43	24	18
m.104240	757	813	735	676	388	390	396	282
m.104242	152	129	153	131	22	23	43	14
m.104246	58	56	54	37	15	18	16	16
m.104248	11	13	8	16	1	1	3	1
m.10424	0	0	1	3	0	0	0	0
m.104251	4	3	1	0	14	12	8	6
m.104256	146	122	121	116	19	19	16	14
m.104259	22	26	17	14	14	23	20	14
m.10425	0	0	1	0	0	0	2	0
m.104263	215	158	203	168	156	214	293	181
m.10426	0	0	0	0	2	0	2	2
m.104279	0	0	0	2	9	7	17	4
m.104287	21	17	26	20	12	9	10	7
m.104293	14	13	24	17	3	4	12	10
m.104300	105	41	116	56	97	66	185	74
m.104318	193	162	329	241	112	101	243	206
m.104335	0	0	0	0	74	81	96	95
m.10434	0	0	0	0	4	3	7	2
m.104360	82	59	118	107	18	25	52	59
m.104367	222	233	262	209	170	210	174	159
m.10436	0	0	0	0	1	1	4	7
m.104380	253	324	345	320	168	194	107	76
m.104382	9	7	8	4	20	27	11	13
m.104385	96	75	81	63	100	71	35	46
m.104390	63	60	74	76	44	35	26	15
m.104393	18	16	29	8	25	12	4	9
m.104395	8	14	3	13	12	14	7	10
m.104396	0	0	2	0	2	0	0	0
m.104397	445	442	235	233	370	357	215	147
m.104398	57	46	28	27	24	32	21	14
m.10439	0	0	1	1	0	0	0	0
m.1043	183	154	182	142	199	186	190	127
m.104400	76	79	33	37	54	54	30	22
m.104406	1	3	1	4	1	0	1	0
m.104423	84	58	85	61	28	31	32	29
m.104425	258	229	291	219	203	208	165	107
m.104428	228	230	246	202	183	232	167	124
m.104429	483	372	263	219	561	534	404	273
m.10442	1	0	0	1	0	0	0	0
m.104440	196	196	222	177	86	130	69	60
m.104445	31	31	37	51	156	128	118	53
m.10444	0	0	0	0	1	3	2	0
m.104450	53	54	78	65	40	48	38	45
m.104457	0	0	0	0	4	9	2	1
m.104459	35	28	47	34	21	13	11	6
m.104460	62	36	51	41	26	20	10	6
m.104465	0	0	0	0	13	9	5	4
m.104466	173	160	139	120	123	108	75	53
m.104470	67	86	90	87	55	68	31	30
m.104474	14	8	14	13	19	12	10	3
m.104476	0	0	0	0	28	35	15	10
m.104480	2	0	0	0	0	0	2	0
m.104483	178	119	98	74	125	119	209	132
m.104491	16	16	7	8	6	17	18	12
m.104501	0	0	0	0	16	20	38	21
m.104502	0	0	0	0	14	11	30	22
m.104509	113	61	117	76	116	70	32	17
m.104514	583	644	603	599	307	369	354	256
m.104517	92	90	108	73	57	65	43	40
m.104533	11	7	7	10	3	7	1	3
m.104534	170	168	232	158	288	314	284	217
m.104535	6	1	2	5	8	10	6	7
m.104547	1	3	4	0	68	59	60	55
m.10454	0	0	0	0	12	3	7	11
m.104552	2	0	1	1	1	2	2	4
m.104555	2	0	0	0	12	9	15	12
m.104558	0	0	0	0	7	5	10	6
m.104561	36	43	41	29	35	23	42	23
m.104563	0	35	0	0	28	44	74	57
m.104564	87	54	146	98	26	17	42	21
m.104566	45	13	19	20	31	29	48	34
m.104573	31	27	21	16	34	17	34	23
m.104577	67	48	51	52	24	20	50	24
m.104581	0	0	0	0	1029	996	1321	1003
m.104584	2171	2148	2080	1783	1701	1781	1544	1241
m.104586	392	455	389	383	183	182	140	111
m.104590	34	33	25	26	12	6	2	2
m.104591	10	6	12	4	2	4	3	2
m.104616	48	37	35	21	20	27	27	16
m.10462	0	0	1	0	0	0	0	0
m.104631	92	83	89	73	64	65	51	35
m.104640	65	68	79	47	157	173	87	67
m.104646	169	123	146	109	71	78	48	36
m.104653	98	70	70	53	140	183	130	99
m.104656	7	7	3	1	5	4	2	1
m.104661	4	4	3	2	25	22	12	12
m.104662	98	122	147	131	77	86	100	76
m.104665	250	232	243	232	142	170	204	172
m.104669	215	187	217	202	182	172	283	267
m.10466	0	1	0	0	0	0	2	0
m.104675	2	2	0	2	1	3	2	1
m.104676	245	255	250	196	175	204	166	125
m.104677	0	0	0	0	36	47	41	32
m.104682	6	1	3	1	2	2	5	0
m.104686	0	0	0	0	16	4	19	5
m.104689	3	6	5	6	1	1	4	4
m.104695	0	0	0	0	12	10	8	8
m.104699	693	588	565	478	504	595	511	377
m.10469	0	0	0	0	0	0	0	0
m.104703	4	1	1	0	2	0	1	1
m.10470	0	0	0	0	5	1	0	0
m.104711	11	13	6	6	6	2	7	5
m.104714	0	0	0	0	17	14	3	0
m.10471	0	0	0	0	0	0	0	0
m.104722	23	9	13	9	7	13	6	10
m.10472	0	0	0	0	1	1	0	1
m.104730	0	0	0	0	172	148	143	94
m.104736	208	163	244	191	541	513	456	338
m.104738	378	307	395	290	282	280	247	165
m.104741	1863	1480	1820	1432	1234	1158	854	624
m.104743	147	119	142	141	139	135	64	57
m.104746	5	0	2	2	0	6	2	3
m.104748	1279	912	780	582	1893	1877	1429	923
m.10474	0	0	0	0	1	1	0	0
m.104753	94	99	111	74	49	55	23	22
m.104756	112	94	90	76	21	24	18	12
m.104786	10	12	9	5	1	2	0	2
m.104787	1127	898	1258	909	1348	1331	768	547
m.104791	0	0	0	1	0	0	0	1
m.104792	3	1	0	0	0	12	19	26
m.104793	0	0	0	0	26	30	13	1
m.104798	75	46	42	29	15	14	8	12
m.10479	0	0	0	0	3	0	0	4
m.104805	56	49	45	29	20	15	19	18
m.10480	0	0	0	0	9	9	7	5
m.104813	0	0	0	0	5	1	5	9
m.104815	0	0	0	0	11	10	13	10
m.104817	0	0	1	0	45	24	75	50
m.10481	0	0	0	0	1	1	1	2
m.104824	3	0	3	1	3	1	3	1
m.104825	4	5	1	2	1	1	1	1
m.104827	9	13	12	10	4	3	6	2
m.104828	202	190	224	173	129	129	103	81
m.10482	4	2	8	10	0	1	1	1
m.104830	0	0	0	0	14	10	12	4
m.104832	93	89	123	92	42	42	15	16
m.10483	0	1	0	0	0	0	1	0
m.104840	194	143	169	131	104	115	99	63
m.104845	0	0	0	0	0	20	7	0
m.104846	0	0	0	0	4	2	2	3
m.104848	0	0	0	0	2	0	2	0
m.104849	5	5	13	4	7	6	17	3
m.104853	0	0	0	0	60	39	53	38
m.104857	0	0	0	2	0	0	0	0
m.104866	42	41	84	53	7	7	10	6
m.10486	0	0	1	2	0	0	0	0
m.104871	525	523	429	391	367	367	435	325
m.104875	79	79	67	60	44	50	57	42
m.104879	9	9	3	5	1	1	7	0
m.104881	15	10	20	3	4	4	8	0
m.104884	294	255	298	267	254	270	400	272
m.104889	107	92	129	80	70	81	128	86
m.10488	4	3	0	3	1	1	1	0
m.104890	7	4	31	13	41	40	69	36
m.104896	0	0	0	0	11	9	13	12
m.10489	2	0	1	0	2	0	0	0
m.104900	209	161	243	168	178	192	159	98
m.104901	516	499	573	490	158	120	583	465
m.104902	620	563	653	567	445	450	1599	1143
m.104905	0	0	0	0	5	10	8	4
m.10490	0	0	0	0	1	0	1	1
m.104919	16	20	19	12	11	11	8	3
m.10491	0	0	22	24	2	0	12	3
m.104922	0	2	0	2	1	1	1	0
m.104928	5	2	3	11	6	12	8	7
m.10492	1	0	0	0	0	0	0	3
m.104931	36	38	46	33	30	38	24	6
m.104936	0	0	0	0	8	3	1	4
m.104938	3	1	2	4	44	46	22	19
m.10493	0	0	1	1	1	0	0	0
m.104944	11	6	15	7	12	14	7	6
m.104947	12	6	5	8	5	2	7	5
m.104949	4	4	0	3	1	1	1	0
m.10494	0	1	0	1	0	0	0	1
m.10495	1	1	1	0	13	15	5	6
m.104980	189	209	170	143	137	133	79	74
m.10498	0	0	0	0	3	1	4	6
m.10499	0	0	0	0	0	0	2	0
m.10500	0	0	0	0	5	4	2	1
m.105011	26	24	22	14	1	3	3	2
m.105012	3	4	4	4	2	0	1	1
m.105013	8	5	9	6	1	1	0	1
m.105014	0	0	0	0	1	0	0	0
m.10502	0	0	0	0	0	0	0	0
m.105036	2	0	0	0	0	2	4	0
m.105045	62	66	75	61	28	39	28	26
m.105048	15	13	13	5	4	6	1	1
m.10504	0	0	0	0	0	0	0	0
m.105055	12	2	7	10	5	3	2	3
m.105059	2	1	1	1	0	0	1	0
m.10505	0	0	0	0	0	0	0	0
m.105061	0	0	0	0	3	1	1	0
m.105068	3	0	0	0	2	0	0	0
m.105069	11	7	13	22	8	22	22	11
m.105070	0	1	0	0	4	3	4	1
m.10507	0	0	0	0	2	0	1	1
m.105083	2354	1934	2403	2052	2375	2431	1637	1115
m.105086	25	20	26	30	26	33	14	9
m.105089	13	11	9	8	3	8	8	3
m.10508	0	0	2	1	0	0	0	0
m.105090	16	16	18	17	12	12	18	12
m.105096	16	13	14	19	14	16	12	12
m.10509	0	0	3	5	1	4	0	1
m.105101	0	1	1	2	0	0	1	0
m.10510	0	0	0	0	1	1	0	0
m.105119	53	44	57	54	32	35	32	26
m.105124	0	0	0	0	46	33	28	8
m.105129	7	9	5	4	4	7	4	2
m.10512	0	0	0	0	1	1	2	0
m.105132	31	26	34	10	45	45	25	13
m.105134	96	81	88	91	59	98	86	61
m.105136	0	0	0	0	46	22	17	22
m.10513	0	0	0	0	20	30	26	8
m.105140	1	2	1	4	0	0	0	0
m.10515	0	0	0	0	8	8	6	6
m.105172	23	15	18	15	12	10	10	6
m.105175	0	0	0	0	0	2	3	0
m.105177	562	543	592	560	463	474	430	350
m.10517	2	0	2	2	1	0	0	0
m.105181	44	50	46	38	31	35	26	19
m.105190	22	16	18	14	11	21	24	12
m.105191	4	0	0	3	0	0	4	5
m.105198	0	0	0	0	1	3	8	2
m.105204	122	124	109	78	92	102	46	35
m.105209	8	1	15	6	14	13	86	49
m.105214	6	6	15	12	14	4	34	31
m.105219	6060	4444	5237	3976	6336	6089	4306	2962
m.105224	148	119	107	99	198	206	147	111
m.105226	0	0	6	0	22	21	30	19
m.105229	0	0	0	0	18	23	32	33
m.10522	0	0	0	0	1	3	1	1
m.105231	50	58	99	67	74	68	182	126
m.105234	0	11	6	6	0	2	0	0
m.105235	10	3	4	2	6	4	7	4
m.105236	73	62	75	54	94	95	78	56
m.10523	0	0	0	0	0	1	2	2
m.105244	20	22	15	18	2	1	1	0
m.105246	7	3	5	5	0	0	0	0
m.105247	9	9	9	6	1	0	0	0
m.105248	2	2	4	2	0	1	0	0
m.105249	12	21	7	8	0	6	0	2
m.105258	29	25	35	21	13	16	17	10
m.105265	0	0	0	0	6	8	10	10
m.105273	24	38	33	36	29	42	43	42
m.105280	219	224	209	166	113	104	148	112
m.105285	28	18	20	21	18	24	29	26
m.105287	0	7	14	4	8	2	8	2
m.10528	0	0	0	0	0	1	0	1
m.105291	0	0	0	0	6	3	0	0
m.105293	56	66	60	48	40	39	35	22
m.105297	0	1	1	2	0	0	0	0
m.105305	5	4	7	0	2	2	5	2
m.105307	0	1	1	0	4	13	4	4
m.10530	0	0	0	0	50	44	51	41
m.105314	15	11	13	6	8	8	5	6
m.105319	0	0	0	0	12	18	14	11
m.105324	2	1	0	1	1	0	0	2
m.105325	11	10	7	14	3	4	4	2
m.105326	147	109	160	96	113	118	90	44
m.105330	57	67	59	55	30	25	23	15
m.105339	114	116	157	107	64	66	31	27
m.10533	3	6	14	6	1	2	1	2
m.105343	29	23	172	109	58	56	91	70
m.105348	3217	2547	3494	2688	4495	4424	6160	4340
m.105351	343	287	414	352	341	322	210	158
m.105354	2	1	4	3	1	7	0	2
m.105355	2	0	2	0	3	3	4	1
m.105356	0	0	0	0	2	2	1	1
m.105358	5	3	8	7	2	0	1	0
m.105362	5	5	3	5	4	5	4	3
m.105365	2	0	2	1	8	8	0	1
m.10536	0	0	0	0	0	0	0	0
m.105375	125	111	128	95	140	160	170	103
m.105378	1327	1283	1502	1206	1222	1303	1140	772
m.105381	39	23	34	27	31	40	15	16
m.105389	0	0	1	0	0	0	0	0
m.10538	0	0	1	0	0	0	1	0
m.105390	4	5	1	1	1	4	1	0
m.105393	0	0	0	0	2	0	1	0
m.105396	1	2	0	0	0	2	0	0
m.105402	126	109	113	112	100	90	74	48
m.105409	13	15	18	11	9	8	1	0
m.105412	14	9	17	22	14	15	14	10
m.105415	0	0	0	0	15	20	21	6
m.105418	1	0	0	1	3	2	8	2
m.105424	9	16	11	11	7	2	0	3
m.105428	5	8	6	1	1	3	10	3
m.105432	1	2	5	2	1	0	2	0
m.105439	0	0	0	0	3	1	4	1
m.105441	26	37	28	20	19	17	8	6
m.105443	1	1	2	0	0	0	0	1
m.105444	13	16	9	14	2	2	1	0
m.105448	42	42	50	38	113	113	180	127
m.105450	7	6	3	3	5	6	5	0
m.105458	160	173	180	137	235	245	266	226
m.105473	21	30	23	16	11	16	8	16
m.105480	221	208	270	219	464	477	526	406
m.105482	95	91	81	104	121	130	86	83
m.105489	0	0	0	0	2	0	0	4
m.105491	24	37	40	1	39	28	65	39
m.105495	0	0	0	0	6	2	2	1
m.105496	0	0	0	0	51	69	51	59
m.105498	0	0	0	0	45	53	49	43
m.105500	0	0	0	0	8	24	12	14
m.105511	0	0	0	0	2	4	2	3
m.105516	2	0	1	3	2	3	2	1
m.105518	0	0	2	1	0	0	2	0
m.105519	5	7	47	44	41	45	46	30
m.105520	38	37	36	29	20	23	9	6
m.105521	19	18	14	18	5	1	1	1
m.105522	0	0	0	0	0	1	1	0
m.105524	0	2	1	0	80	103	79	48
m.105526	1	0	3	1	26	48	30	24
m.105528	1	2	2	1	6	2	0	1
m.105529	50	57	57	46	44	34	29	20
m.105539	89	111	103	92	82	63	47	44
m.10553	0	0	0	0	1	1	1	1
m.105540	35	20	32	15	7	11	6	5
m.105548	1	2	4	4	4	2	2	6
m.105553	7	5	5	13	0	2	1	0
m.105554	41	39	29	25	8	12	3	3
m.105555	8	12	10	9	0	5	0	1
m.105557	20	20	20	14	3	3	1	3
m.105567	0	1	1	1	2	3	3	6
m.105576	0	0	0	0	0	0	0	0
m.105579	0	0	0	0	4	2	1	0
m.105594	71	58	60	46	43	22	28	30
m.105600	20	21	16	16	12	16	7	7
m.105602	0	0	0	0	9	0	4	6
m.105608	146	134	156	142	121	109	95	65
m.105609	24	24	41	26	21	14	20	10
m.10560	0	0	0	0	1	0	0	0
m.105616	16	11	22	9	6	5	21	9
m.10561	1	0	0	1	0	1	0	1
m.105629	63	81	60	67	68	68	31	26
m.10562	0	2	1	0	0	0	2	2
m.105630	19	0	5	0	14	22	13	9
m.105640	79	94	115	83	64	71	47	18
m.105641	3	6	6	6	8	6	6	4
m.105642	1	5	4	5	3	3	1	3
m.105644	0	3	0	0	2	3	1	1
m.105648	1	2	1	1	3	2	1	1
m.10564	0	0	0	0	0	0	0	1
m.105656	62	40	102	79	27	23	33	28
m.10565	1	0	1	0	0	0	0	0
m.105660	14	15	26	17	35	32	10	5
m.105674	0	0	0	0	6	8	2	3
m.10567	0	0	0	1	1	0	0	0
m.105682	0	0	0	0	2	1	2	2
m.105684	0	0	0	0	12	14	6	3
m.105686	0	0	0	0	0	0	0	0
m.105690	4	3	6	6	11	10	3	2
m.105692	93	77	77	53	80	74	70	67
m.105694	83	105	91	73	41	50	53	40
m.105696	114	129	143	122	99	109	149	124
m.10569	0	1	0	0	0	2	3	2
m.1056	3	3	13	7	64	50	71	40
m.105705	50	38	65	33	11	11	22	11
m.105708	408	340	278	215	310	254	429	304
m.10570	0	0	0	0	8	10	12	7
m.105716	9	7	12	11	18	14	43	29
m.105717	0	5	2	1	0	8	8	5
m.105720	81	72	55	60	69	54	40	40
m.105722	8	4	7	5	34	36	9	7
m.105725	85	55	66	51	70	76	68	46
m.105726	203	160	201	140	166	213	305	197
m.105742	24	14	9	6	16	11	3	10
m.105745	153	171	113	127	139	193	149	119
m.105752	10	14	9	5	11	8	8	2
m.105755	2	1	4	4	0	1	0	1
m.10575	0	0	0	0	0	0	0	0
m.105772	1	0	2	0	22	16	18	8
m.105787	219	234	285	251	251	241	160	111
m.105789	31	23	22	25	16	26	19	17
m.10578	0	0	0	0	3	1	6	4
m.105794	45	28	24	25	45	54	7	8
m.105798	0	0	0	0	1	2	0	0
m.105805	35	36	28	26	26	35	19	12
m.105808	11	12	5	13	1	1	2	0
m.10580	1	0	2	8	1	0	3	2
m.105812	0	0	0	0	0	0	0	0
m.105813	0	0	0	0	1	0	1	0
m.105815	1	0	3	3	0	0	3	1
m.105816	0	0	0	0	10	12	5	1
m.105817	0	0	1	0	5	3	0	6
m.105818	381	312	336	273	311	329	279	222
m.10581	0	1	2	3	0	3	3	0
m.105829	1	0	0	0	52	44	37	34
m.10582	0	0	2	0	0	0	0	0
m.105833	442	465	416	425	246	266	230	171
m.105834	86	49	68	62	20	30	34	23
m.105842	61	41	37	42	38	44	55	58
m.105845	102	75	125	91	86	81	101	50
m.105848	214	168	231	182	177	207	138	87
m.105853	48	44	60	55	32	44	58	51
m.105865	10	7	14	12	30	38	16	13
m.105866	4	2	4	2	2	1	0	1
m.105871	40	36	20	16	9	8	18	15
m.105877	9	5	3	7	23	11	21	22
m.105884	0	0	0	0	2	2	1	0
m.105887	2133	2229	2236	2115	1581	1773	1733	1345
m.105889	11	10	21	21	18	19	18	12
m.105893	2	4	5	2	1	3	3	0
m.105894	2	2	0	1	1	1	0	1
m.105895	42	27	33	16	20	21	30	16
m.105897	0	0	0	0	0	6	7	0
m.105899	5	5	9	8	16	3	6	11
m.10589	0	0	1	0	0	1	4	2
m.105901	0	0	0	0	9	14	10	10
m.10590	1	0	0	2	0	0	6	0
m.105911	4	5	5	4	1	0	1	0
m.105920	351	315	353	296	210	226	185	119
m.105928	102	108	119	105	59	63	45	31
m.105930	0	2	1	3	0	0	0	0
m.105931	6	2	4	1	6	7	7	21
m.105932	6	1	1	5	6	1	1	19
m.105933	4	0	0	1	3	0	1	11
m.105934	8	0	7	9	0	0	0	0
m.105935	2	5	0	0	1	0	0	1
m.105936	0	0	0	0	2	0	3	18
m.105938	0	4	0	0	10	7	8	47
m.105939	0	0	1	0	0	1	0	9
m.10593	0	0	0	0	0	2	0	1
m.105944	49	52	57	46	59	68	42	35
m.105949	187	145	167	141	127	133	128	92
m.10594	209	217	262	207	217	243	184	164
m.105951	87	93	100	75	103	101	164	113
m.105955	5	5	2	3	0	3	2	1
m.105958	4	2	1	5	2	0	1	0
m.105967	1	0	2	3	0	1	0	2
m.105968	3	3	0	2	45	49	60	60
m.105970	0	1	0	0	0	1	1	1
m.105978	41	30	50	39	27	34	28	16
m.105987	112	66	132	91	92	82	93	55
m.105996	1963	1463	266	204	879	814	258	215
m.106001	1	0	0	0	123	101	134	102
m.106003	0	0	0	0	3	5	8	0
m.106004	156	193	194	165	105	133	148	99
m.106010	1	0	7	5	5	0	0	2
m.106014	50	43	70	51	11	15	26	18
m.106022	237	212	247	236	153	172	107	87
m.106024	17	17	16	7	13	5	6	6
m.106026	0	0	0	0	3	6	10	4
m.106028	137	145	146	128	124	144	112	83
m.106038	25	23	29	27	34	25	21	13
m.106042	4	3	3	1	2	2	0	0
m.106043	411	373	436	380	411	487	357	247
m.106045	29	21	38	33	18	19	8	10
m.106051	17	20	16	19	17	13	9	9
m.106068	746	706	678	571	409	467	366	271
m.106071	0	0	0	0	59	47	67	61
m.106075	0	0	0	2	38	48	51	59
m.106078	0	0	0	0	1	3	4	1
m.106079	41	42	5	4	81	95	17	5
m.106080	36	38	10	10	67	62	5	4
m.106081	13	16	4	0	30	35	12	7
m.106084	0	0	0	0	16	21	20	15
m.106085	0	5	0	0	19	20	48	36
m.10608	12	5	9	9	5	7	4	6
m.106091	3	1	2	3	51	55	76	60
m.106095	0	0	0	0	0	13	0	0
m.106097	0	0	0	0	49	54	80	59
m.106099	2	2	0	1	1	1	3	0
m.106101	0	0	0	0	52	53	188	124
m.106102	0	0	0	0	6	5	25	32
m.106108	7	6	4	5	0	0	0	0
m.106111	0	1	1	3	0	0	0	0
m.106113	14	15	10	18	4	1	0	1
m.106118	159	145	174	158	51	45	19	16
m.106123	1	0	1	2	0	0	0	0
m.106129	4	5	6	2	1	1	0	0
m.106130	1	0	0	0	0	0	0	0
m.106131	5	6	2	1	6	3	1	2
m.106132	80	68	94	70	78	85	69	51
m.106135	0	0	0	0	19	23	17	13
m.106140	0	0	0	0	2	6	2	4
m.106141	232	218	195	212	286	289	273	192
m.106142	1	1	2	2	3	3	3	1
m.106145	289	246	315	277	260	242	263	190
m.106147	120	94	126	101	107	85	117	86
m.106157	21	13	23	16	13	9	7	9
m.10615	182	183	296	235	256	257	326	211
m.106174	389	434	348	321	211	233	245	200
m.106176	32	36	30	34	1	2	5	6
m.106178	0	0	0	0	23	26	15	20
m.106189	0	0	0	0	0	1	1	0
m.106192	64	58	76	57	16	31	12	5
m.106193	175	135	186	136	69	82	83	68
m.106195	0	0	0	0	155	130	130	100
m.106200	18	7	14	6	7	11	7	4
m.106201	1	1	0	1	0	0	5	8
m.106204	1	0	0	0	0	0	1	1
m.106205	266	224	264	194	254	276	220	174
m.106211	12	11	8	5	0	11	4	2
m.106214	0	0	0	0	162	164	62	32
m.106216	0	0	0	0	20	16	7	5
m.106218	89	63	64	28	35	31	12	6
m.106220	34	60	89	68	16	18	25	4
m.106228	1	3	3	0	0	1	1	1
m.106230	21	25	24	17	31	25	41	20
m.106232	2	9	6	7	9	8	6	3
m.106242	14	12	7	13	2	6	3	3
m.106255	136	128	160	123	114	121	71	54
m.10625	156	144	120	112	139	168	49	38
m.106260	68	66	48	51	11	2	2	2
m.106265	202	166	125	93	92	84	84	50
m.10626	45	37	46	50	34	37	24	19
m.106273	35	57	31	34	18	22	28	30
m.106285	44	42	56	27	46	26	83	32
m.106294	0	2	2	3	0	0	0	4
m.106299	6	4	5	9	17	14	30	27
m.10630	10	5	13	3	9	1	4	3
m.106310	0	0	2	0	3	4	1	0
m.106311	0	0	0	0	42	48	16	11
m.106318	2	0	1	0	8	6	7	6
m.106324	20	18	19	20	33	38	28	17
m.106328	0	0	0	1	3	8	6	4
m.106331	0	0	0	0	5	5	5	3
m.106340	0	1	3	0	1	1	0	1
m.106346	77	70	83	44	47	40	21	12
m.106351	0	0	0	0	13	7	5	6
m.106354	173	130	152	144	101	113	56	41
m.106358	134	149	198	155	158	177	408	258
m.106362	380	420	425	407	186	231	223	186
m.106364	12	5	21	24	107	94	60	68
m.106368	0	0	0	0	41	65	42	27
m.10636	3571	2891	2985	2358	3001	2890	3077	2157
m.106370	416	379	421	331	286	261	310	222
m.106372	23	9	31	17	14	17	14	7
m.106375	37	28	33	23	25	34	44	22
m.106381	105	91	95	91	0	0	0	0
m.106384	0	9	0	0	26	53	21	21
m.106387	0	3	2	2	4	1	2	2
m.106388	97	100	88	85	27	19	22	19
m.106392	0	0	0	0	20	27	15	11
m.106402	30	45	28	25	37	47	19	15
m.106407	113	77	123	92	97	106	95	60
m.106413	3	0	0	0	36	39	37	29
m.106414	0	0	0	0	5	5	8	4
m.106415	1	2	3	0	0	7	4	0
m.106417	44	21	36	36	20	19	16	9
m.106418	5	13	4	6	4	7	2	1
m.106421	61	61	56	39	75	76	50	35
m.106422	0	0	0	0	9	10	5	6
m.106423	0	0	0	0	5	8	3	8
m.106426	0	1	4	5	0	0	0	0
m.106429	0	0	0	0	0	1	2	2
m.106431	3	3	4	3	3	1	6	4
m.106432	0	0	3	4	2	0	4	4
m.106434	18	12	19	17	12	4	2	4
m.106436	0	0	0	0	0	0	1	2
m.106437	187	152	186	173	40	35	27	32
m.106439	3	2	2	1	1	1	1	1
m.10643	71	83	79	84	53	60	40	38
m.106441	13	15	14	10	15	9	8	7
m.106450	284	335	290	276	308	298	260	204
m.106451	11	15	23	15	11	7	11	12
m.106453	14	5	10	12	4	4	10	5
m.106456	261	220	226	208	234	220	219	138
m.106459	43	59	48	46	42	40	24	18
m.106461	0	0	0	0	4	4	2	2
m.10646	1	1	0	0	0	0	0	0
m.106472	2	1	1	3	12	13	11	10
m.106474	1	0	0	0	1	0	4	4
m.106475	1	3	4	1	2	1	3	0
m.106476	1	0	0	1	0	0	0	0
m.106477	8	11	6	10	4	6	6	1
m.106480	0	4	3	1	9	10	3	6
m.106483	16	13	14	11	6	9	1	4
m.106486	0	0	0	0	2	6	4	0
m.106487	5	3	5	1	22	19	22	15
m.10648	1	0	0	0	5	7	5	3
m.10649	0	0	2	5	5	0	4	4
m.106506	5	9	12	14	8	7	11	7
m.106507	0	0	0	0	1	0	1	2
m.106508	293	240	310	232	241	256	193	138
m.106514	66	34	43	40	7	10	11	14
m.106517	0	0	133	126	41	46	110	81
m.106518	0	0	32	28	12	10	19	9
m.106519	39	31	19	20	5	3	2	3
m.106525	10	8	4	2	7	6	13	6
m.106528	0	0	6	3	4	2	0	2
m.106536	75	65	45	36	28	37	32	15
m.106543	7	2	8	4	1	1	3	2
m.106550	2	3	3	1	2	0	1	0
m.106553	0	0	0	0	10	10	11	9
m.106554	0	0	0	0	6	3	7	13
m.106555	4	4	6	7	5	3	8	1
m.106556	0	0	0	0	7	6	10	5
m.106559	0	4	1	1	2	0	0	0
m.10655	11	17	26	12	5	12	5	10
m.106561	2	0	0	0	2	2	0	1
m.106566	2	0	2	0	0	0	0	0
m.106573	0	0	0	0	0	0	1	1
m.106575	0	2	0	3	2	1	2	1
m.106579	7	10	7	4	34	29	21	8
m.106582	2	0	4	2	23	23	8	2
m.106584	13	8	13	6	13	13	3	1
m.106588	132	109	117	95	176	162	120	74
m.106596	114	135	118	113	69	101	84	55
m.106599	91	122	120	99	106	105	106	98
m.10659	39	39	47	53	33	46	22	21
m.106607	1572	1659	1695	1533	1437	1543	1142	833
m.106613	170	163	174	152	210	165	150	99
m.106619	150	147	145	102	96	101	58	33
m.106636	5	4	8	1	11	10	9	3
m.106645	0	0	1	0	2	2	0	3
m.106649	2	1	2	3	2	0	0	0
m.106655	5	8	2	4	0	0	0	0
m.10665	7	10	21	20	7	12	0	4
m.106669	0	0	0	0	5	8	9	10
m.106688	131	97	110	105	147	163	127	93
m.106695	112	120	131	125	108	96	61	40
m.10669	0	0	0	0	6	5	3	4
m.106712	770	813	793	718	326	346	412	322
m.106714	0	0	0	0	112	147	128	99
m.106727	415	290	377	260	332	314	403	285
m.106737	159	203	227	228	99	92	79	49
m.106742	185	168	180	182	187	308	193	187
m.106743	97	56	32	30	189	123	192	98
m.106746	2122	2250	2252	1931	1787	1912	2769	2052
m.106747	17	21	22	14	32	24	6	17
m.106752	64	28	58	43	50	68	36	24
m.106753	27	43	43	32	28	21	10	13
m.106757	9	2	3	0	3	4	14	6
m.106758	26	28	18	11	5	4	18	11
m.106759	0	0	0	0	4	4	11	5
m.106762	16	15	15	14	7	11	22	8
m.106763	0	0	0	0	28	32	12	12
m.106765	37	43	34	25	37	39	35	29
m.10676	40	24	35	30	23	18	22	15
m.106773	25	17	8	13	6	3	3	5
m.106783	111	107	65	60	48	61	133	96
m.106800	0	0	0	0	82	88	141	86
m.10680	191	162	180	175	101	115	100	89
m.10683	409	404	383	375	226	242	257	185
m.106846	324	221	267	196	231	222	357	275
m.106851	48	49	79	52	27	37	47	26
m.106856	122	84	106	53	56	62	55	40
m.106858	2	0	0	1	41	41	28	13
m.106866	5	7	0	9	25	41	36	19
m.10688	35	24	31	20	4	5	1	1
m.106900	58	27	32	29	31	25	44	21
m.106925	0	1	0	1	8	9	2	2
m.106930	0	0	0	0	6	14	3	4
m.106931	234	172	171	151	103	109	34	23
m.106941	58	37	49	28	7	18	6	2
m.106943	49	50	47	51	16	27	8	3
m.106947	180	121	168	120	166	50	48	52
m.106948	0	0	2	0	37	53	15	16
m.106955	4	3	7	4	10	0	2	0
m.106965	7	6	7	8	216	238	116	68
m.106970	481	531	457	412	166	255	153	77
m.106971	88	55	70	67	39	17	14	25
m.10697	373	345	289	245	267	310	166	127
m.106980	20	11	14	7	6	8	5	2
m.106983	66	53	69	84	50	64	43	39
m.106985	258	255	208	187	141	137	74	69
m.106990	228	206	201	206	178	178	102	68
m.106994	3	1	0	0	2	2	6	4
m.106995	93	119	121	122	61	65	94	74
m.107000	34	55	38	45	71	110	101	91
m.107004	282	348	299	296	217	236	194	150
m.107008	3	7	5	3	6	3	2	1
m.107028	491	438	396	324	457	462	392	307
m.107031	52	61	57	62	57	59	55	46
m.107032	238	252	268	206	182	191	192	161
m.107035	1623	1535	1526	1258	2076	2202	1556	1120
m.107036	16	24	20	28	19	20	18	17
m.107044	0	0	0	0	280	279	158	131
m.107054	793	691	720	596	588	654	560	427
m.107055	777	786	793	755	736	802	801	634
m.107060	45	31	34	38	17	26	30	12
m.107062	0	0	0	0	1	2	0	0
m.107063	62	68	108	64	38	36	22	16
m.107071	0	0	0	0	7	5	3	4
m.107072	0	0	0	0	15	15	6	12
m.107074	107	89	84	80	70	76	47	46
m.107078	166	152	177	132	122	112	157	89
m.107084	0	4	2	2	0	2	0	2
m.107087	119	88	83	85	58	58	66	46
m.107099	124	100	123	104	122	98	69	51
m.107108	69	62	91	62	81	66	80	52
m.107110	205	167	190	183	167	164	149	132
m.107113	236	246	207	206	109	108	195	147
m.107116	0	5	1	1	32	29	47	43
m.10711	2	1	3	2	3	2	1	1
m.107125	4	4	4	2	0	0	0	0
m.107131	0	1	0	0	4	1	4	1
m.107132	0	0	0	0	0	1	1	0
m.107133	14	6	14	12	7	8	1	4
m.107137	0	0	0	0	0	0	1	1
m.107140	47	36	38	27	20	18	13	10
m.107141	206	151	111	76	176	176	180	113
m.107146	46	38	32	13	9	7	13	8
m.107148	56	44	68	37	101	85	154	111
m.107162	132	109	124	111	57	73	86	66
m.107171	34	30	126	88	143094	118194	158883	118866
m.107172	27	58	93	95	118511	117283	196029	156098
m.107173	13	7	22	19	33358	28136	38973	29910
m.107175	2	1	5	1	7471	6404	9265	7189
m.107178	158	120	174	128	311	293	279	243
m.107181	1720	1506	1370	1031	1489	1495	2015	1483
m.107200	504	565	490	476	402	452	425	330
m.107205	568	511	475	413	194	235	225	161
m.107215	101	85	78	76	83	76	70	45
m.10721	3	3	0	3	0	0	0	0
m.107231	0	0	0	0	2	4	0	2
m.10723	170	214	219	205	107	105	50	52
m.107286	49	49	36	29	34	39	26	18
m.10728	35	58	31	32	26	45	31	21
m.107290	30	28	17	12	37	31	13	9
m.107292	39	34	31	18	14	17	29	24
m.107295	110	76	37	32	95	92	33	24
m.1072	5	1	0	0	3	8	6	13
m.107303	92	129	96	80	79	73	33	26
m.107310	0	0	0	0	10	12	18	10
m.107311	0	0	0	1	3	10	5	7
m.107325	0	0	0	0	3	1	1	0
m.107350	170	165	151	137	120	144	114	75
m.107355	133	133	205	151	19	6	26	6
m.107358	448	282	387	314	287	280	313	217
m.10737	89	85	80	73	29	28	25	15
m.107383	65	86	45	49	68	72	64	44
m.107384	44	45	30	36	22	33	19	23
m.107385	1	0	2	3	5	6	3	1
m.107387	22	14	18	16	27	35	38	36
m.107393	38	11	28	12	3	7	7	3
m.107398	0	0	0	0	1	4	3	2
m.107402	136	134	145	144	110	84	120	81
m.107412	70	42	38	31	21	34	26	12
m.107417	123	84	140	99	101	118	74	52
m.107427	0	0	0	0	46	36	24	19
m.107433	272	262	355	270	418	431	304	249
m.107435	32	36	39	23	14	10	18	15
m.107439	3	3	8	4	3	2	6	2
m.107445	98	99	150	134	22	21	24	14
m.107451	2	1	1	2	2	4	2	2
m.107452	234	228	154	167	152	157	156	139
m.107454	2941	3125	2527	2168	2241	2268	2589	2059
m.107469	505	498	505	421	515	505	395	310
m.107473	171	216	173	144	104	142	89	71
m.107478	255	256	193	177	99	75	85	84
m.107479	7	1	7	3	0	0	0	2
m.10747	140	142	163	119	65	42	34	17
m.107491	300	278	269	236	140	184	249	183
m.107494	4	2	0	0	3	2	0	0
m.107499	2	3	0	0	0	0	0	0
m.107502	26	18	28	25	0	0	0	0
m.107508	11	7	7	4	1	1	0	1
m.107509	3	7	3	3	0	1	1	0
m.107513	0	8	10	0	11	7	10	8
m.107516	0	0	15	9	0	0	0	0
m.10752	1	5	4	0	0	2	1	0
m.107530	2	1	3	1	31	41	44	39
m.107532	39	45	46	39	140	122	89	83
m.107544	1	3	1	1	13	24	37	22
m.107548	0	0	1	1	19	19	9	13
m.107552	174	178	173	149	151	119	105	85
m.107558	82	80	80	72	75	91	54	54
m.107559	30	15	26	31	17	18	16	3
m.107561	1	0	2	0	0	0	0	0
m.107563	64	37	47	34	20	16	16	10
m.107570	74	65	77	48	32	56	32	24
m.107574	0	0	0	0	13	15	15	6
m.107583	32	37	32	22	20	28	22	9
m.107589	88	61	68	65	91	78	58	52
m.107599	44	29	33	33	20	15	13	8
m.107601	178	166	126	124	169	164	120	53
m.107606	2587	2541	2488	2169	2578	2713	1977	1438
m.107611	182	182	155	161	166	200	168	116
m.10761	109	89	98	95	78	87	63	51
m.107626	11	12	13	6	6	10	2	5
m.107631	9	5	10	5	15	14	10	9
m.107633	0	0	0	0	1	2	1	1
m.107635	20	12	12	12	12	11	27	15
m.107647	1847	1873	2122	1706	1224	1235	1243	960
m.107650	487	355	569	451	566	534	745	515
m.107651	6	3	6	2	1	4	6	0
m.107668	1	0	1	0	13	11	18	14
m.107670	12	11	12	16	130	129	119	79
m.107675	599	574	608	526	377	381	338	259
m.107683	369	370	372	336	343	380	312	229
m.107684	12	20	24	13	17	11	15	12
m.107690	0	0	0	0	2	2	0	1
m.107692	2	2	3	3	2	2	2	1
m.107693	4	2	3	6	0	2	0	3
m.107694	17	11	26	11	16	13	11	11
m.107697	1	1	0	0	1	2	0	0
m.107701	49	37	49	36	32	18	12	11
m.107722	157	124	170	153	137	133	131	105
m.107731	62	81	73	74	212	250	171	151
m.107734	87	98	85	64	12	15	8	9
m.107747	26	35	16	8	123	80	93	69
m.107749	159	131	88	66	38	51	42	23
m.107752	578	436	371	290	256	229	189	138
m.107758	161	132	167	140	109	101	92	61
m.107759	87	117	76	87	58	58	78	52
m.10775	108	132	99	71	86	134	106	67
m.10776	206	143	167	109	177	142	76	71
m.107777	2328	1717	890	613	1091	1037	895	572
m.107782	668	557	262	193	549	603	543	436
m.107798	9	9	6	11	6	5	1	3
m.1077	577	535	658	568	318	295	313	229
m.107801	0	3	1	0	1	3	3	2
m.107803	1	4	0	1	7	1	3	0
m.10780	1569	1634	1297	1154	917	1055	836	624
m.107816	204	199	213	208	180	260	136	99
m.10781	111	100	89	71	78	57	88	41
m.107827	4	9	8	8	31	19	28	20
m.107830	2	0	4	5	2	0	0	0
m.107834	468	450	428	397	309	354	288	225
m.107836	77	90	108	89	57	77	62	39
m.107850	862	765	737	592	871	825	614	465
m.107851	157	145	110	96	107	117	110	65
m.107854	95	68	216	133	46	26	67	43
m.107857	4	6	16	14	0	2	0	0
m.10785	1006	1056	1117	972	705	787	880	747
m.107860	93	89	158	124	181	160	180	141
m.107874	378	385	388	319	603	645	722	518
m.107878	319	258	231	175	267	290	236	166
m.107890	22	13	14	14	6	22	11	10
m.107892	5	8	8	6	31	35	29	16
m.107897	4091	3847	4762	3957	3822	3850	3286	2456
m.107905	236	228	151	142	165	148	113	86
m.10790	0	0	2	0	41	42	32	32
m.107918	1	2	0	0	20	20	16	12
m.10791	301	295	238	190	176	195	180	117
m.10792	51	51	33	36	20	30	20	26
m.107940	0	0	0	0	6	2	2	1
m.10794	10	6	4	5	22	21	19	18
m.107981	0	0	0	0	174	175	104	65
m.107982	1	0	0	0	44	29	18	10
m.107987	0	0	0	0	0	1	0	0
m.10798	25	24	19	16	11	13	11	11
m.10799	2	8	4	3	3	3	0	3
m.1079	1161	1035	1094	844	721	768	956	688
m.107	4	3	4	3	8	3	3	3
m.108016	49	57	36	35	28	35	28	20
m.108017	167	152	128	131	98	115	150	76
m.10801	193	217	188	151	100	109	67	78
m.108021	0	0	0	0	17	8	25	22
m.108027	0	0	0	0	0	2	1	0
m.108029	23	17	4	4	8	8	3	0
m.108034	127	107	66	66	45	43	51	34
m.108041	73	56	43	29	21	23	21	14
m.108053	0	0	0	0	2	1	2	1
m.108082	131	120	104	104	138	132	161	140
m.108086	51	41	51	25	22	27	26	23
m.108090	1	1	5	3	2	2	2	1
m.108092	100	82	84	71	54	56	47	44
m.108094	24	12	21	11	13	11	8	11
m.108117	4	4	7	7	8	7	4	1
m.108130	2	2	2	0	2	1	1	0
m.108131	308	217	329	210	229	232	360	229
m.108136	0	0	0	0	33	34	9	12
m.108139	5	1	5	3	10	7	3	1
m.108144	1	0	0	0	11	10	5	9
m.108148	4	1	2	2	0	0	1	0
m.108153	7	11	11	10	3	8	1	2
m.108171	3	0	4	0	2	0	2	0
m.108176	7	0	5	4	0	0	0	0
m.108185	187	157	141	150	61	60	28	29
m.108187	17	12	7	0	6	0	0	0
m.108195	20	16	22	13	4	11	10	11
m.108196	17	14	21	11	5	7	7	7
m.108201	103	76	85	101	76	88	55	33
m.108209	12	14	8	5	52	57	53	42
m.108212	500	512	588	491	672	626	885	665
m.108219	16	4	25	14	0	4	9	4
m.10821	0	0	0	0	42	35	30	18
m.108220	0	0	0	0	14	11	30	24
m.108223	155	82	71	58	26	22	88	66
m.108228	0	0	0	0	21	25	57	29
m.10822	0	0	0	0	42	49	43	22
m.108231	7	18	27	29	4	8	50	34
m.108233	49	36	34	35	13	13	53	23
m.108234	0	0	0	0	16	14	17	18
m.108236	9	8	12	6	3	2	3	11
m.108237	198	151	126	70	105	83	203	141
m.108243	233	160	125	95	41	24	123	77
m.108254	0	0	0	0	38	36	89	57
m.108267	54	55	68	65	12	13	65	43
m.10826	0	0	1	0	0	0	0	11
m.108272	39	46	42	30	41	45	26	24
m.108273	1	2	12	8	2	1	7	3
m.108279	0	0	0	0	41	41	18	24
m.108281	807	690	667	488	948	987	440	340
m.108293	307	292	303	243	102	102	74	56
m.108298	0	0	0	0	142	179	149	96
m.10829	0	0	0	0	12	20	11	16
m.108306	7	32	10	22	0	0	0	0
m.108309	2190	1990	1624	1407	1112	1199	859	608
m.108310	26	12	18	9	8	10	10	6
m.108312	0	0	0	0	5	4	4	1
m.108314	1362	1203	1240	1006	1327	1395	889	660
m.108318	93	83	64	52	64	66	61	42
m.108326	92	85	78	70	63	67	53	47
m.108332	1	0	0	0	0	0	0	0
m.108338	2	0	2	3	5	6	2	2
m.108342	0	0	0	0	4	4	0	3
m.108345	3	4	2	1	0	0	0	0
m.108346	1	0	1	2	12	9	4	3
m.108347	2	0	7	1	0	0	1	0
m.108349	0	1	0	1	0	0	0	0
m.10834	0	0	0	0	334	402	340	303
m.108350	0	0	0	0	18	16	10	14
m.108357	22	18	18	19	10	22	7	4
m.108362	0	0	0	0	2	3	1	0
m.108363	0	0	0	0	25	37	11	8
m.108365	0	0	0	0	0	0	0	0
m.108371	167	159	219	166	151	169	182	140
m.108374	2	1	0	2	17	17	22	21
m.10837	4	5	2	7	15	6	5	12
m.108383	10	14	16	18	42	43	28	25
[truncated: 80,609 more rows]
